# Supplementary material for: Correlating phylogenetic and functional diversity of the nod-free but nodulating Bradyrhizobium phylogroup
Source: ISME J. 2025 Feb 17;19(1):wraf030. doi: 10.1093/ismejo/wraf030 (PMC11973431; doi:10.1093/ismejo/wraf030)
Supplement: Supplymentary_dataset_wraf030 [file supplymentary_dataset_wraf030.xlsx]

## Sheet: Dataset S1
Dataset S1. The relative abundance of each Bradyrhizobium supergroup.
B. elkanii: Bradyrhizobium elkanii; B. jicame: Bradyrhizobium jicamae; PB: Photosynthetic Bradyrhizobium; B. japonicum: Bradyrhizobium japonicum
Ecosystem	Sample name	Sample ID	Soil 1 (%)	Soil 2 (%)	B. elkanii (%)	B. jicame (%)	Kakadu (%)	PB (%)	B. japonicum (%)	Others (%)
Cropland (maize)	Anhui maize root 1	AHR1	2.68104	1.18709	10.1912	13.1518	0.857004	2.39537	52.2318	17.3046
	Anhui maize root 2	AHR2	1.14906	2.16154	18.7801	8.36843	0.289172	12.2307	30.5179	26.5031
	Anhui maize root 3	AHR3	4.31323	2.36864	13.5802	24.1255	1.04504	3.04995	36.1417	15.3757
	Anhui maize rhizosphere 1	AHRI1	4.3949	3.26486	14.1923	41.7947	0.0835003	2.93086	22.8234	10.5155
	Anhui maize rhizosphere 2	AHRI2	3.64864	2.18515	8.08533	50.7115	0.0952573	2.74514	21.4156	11.1134
	Anhui maize rhizosphere 3	AHRI3	4.15115	2.95466	9.61932	53.4916	0.0860789	2.00133	16.639	11.0568
	Anhui maize soil 1	AHS1	3.46373	0.461317	24.6696	44.2972	0.425831	1.63467	17.9651	7.08252
	Anhui maize soil 2	AHS2	2.7101	2.98366	9.76072	39.6922	0.423111	4.00131	23.7854	16.6436
	Anhui maize soil 3	AHS3	1.8776	3.93866	5.73599	53.0715	0.243658	2.7519	18.0823	14.2984
	Shanxi maize rhizosphere 1	SXRI1	0.665811	1.20201	5.31465	82.3422	0.0848712	1.33557	7.0101	2.0448
	Shanxi maize rhizosphere 2	SXRI2	1.59517	0.465386	14.5617	69.1002	0.709308	1.59981	8.06644	3.90197
	Shanxi maize rhizosphere 3	SXRI3	0.473594	1.28818	4.14027	78.6525	0.0715654	1.76809	8.58785	5.018
	Shanxi maize soil 1	SXS1	0.844288	2.68462	2.42599	73.5107	0.205194	3.03089	9.57358	7.7247
	Shanxi maize soil 2	SXS2	0.585345	2.71976	4.2866	72.0799	0.590424	2.29821	9.56613	7.87359
	Shanxi maize soil 3	SXS3	0.83274	2.93566	5.09526	61.367	0.494121	3.19726	12.8719	13.2061
Cropland (rice)	Hunan rice root 1	HNR1	0.0856569	0.139352	23.6477	0.0115062	0.117618	38.9356	36.0539	1.00871
	Hunan rice root 3	HNR3	0	0.0686566	30.9314	0.653873	0.0261549	6.42757	60.8134	1.07889
	Hunan rice rhizosphere 1	HNRI1	1.34506	29.5724	4.79787	19.7438	0.668771	12.8344	14.5552	16.4826
	Hunan rice rhizosphere 2	HNRI2	1.6662	33.9597	3.04236	25.1566	0.0863958	7.39609	10.1453	18.5473
	Hunan rice rhizosphere 3	HNRI3	1.47022	41.5215	2.11593	21.3024	0.479556	5.39921	7.29009	20.4211
	Hunan paddy soil 1	HNS1	0.870128	67.2598	3.68495	6.18746	3.94075	2.96583	7.87635	7.21477
	Hunan paddy soil 2	HNS2	0.542922	48.0654	3.22004	8.8258	1.24755	3.26691	18.8351	15.9963
	Hunan paddy soil 3	HNS3	0.974979	48.6633	5.65942	10.2111	0.527677	4.23714	20.3191	9.40732
	Hong Kong rice rhizosphere 1	HKRI1	5.55483	2.25688	29.7394	12.8915	3.35138	4.76355	34.9924	6.45008
	Hong Kong rice rhizosphere 2	HKRI2	4.63577	2.94267	28.2485	12.2128	5.7851	5.99519	31.4013	8.77858
	Hong Kong rice rhizosphere 3	HKRI3	4.64722	2.18774	27.5092	11.6515	3.83987	8.10901	31.4534	10.602
	Hong Kong paddy soil 1	HKS1	3.76335	0.851572	27.588	17.635	2.81318	12.8438	28.9774	5.52775
	Hong Kong paddy soil 2	HKS2	4.63362	1.45692	30.916	9.50189	3.79749	4.99153	37.4744	7.22815
	Hong Kong paddy soil 3	HKS3	3.56608	1.96048	25.0048	13.4203	5.11797	6.55669	34.0725	10.3012
Forest	Hunan forest soil 1	HNF1	6.3513	3.05853	26.3206	23.289	0.161542	3.11238	27.4999	10.2068
	Hunan forest soil 2	HNF2	13.886	2.39414	23.2846	23.5052	0.421169	2.12089	26.1701	8.2178
	Hunan forest soil 3	HNF3	9.81116	2.6142	28.1154	22.1977	0.905384	3.12879	23.5473	9.68008
Grassland	Hunan grassland soil 1	HNG1	1.76929	4.11813	18.2839	41.5352	0.53748	14.1046	12.7695	6.88204
	Hunan grassland soil 2	HNG2	11.845	15.6379	16.4723	12.7645	0.517219	3.10757	24.8436	14.8121
	Hunan grassland soil 3	HNG3	10.0218	2.97789	19.2395	20.7513	0.288627	3.99725	32.9057	9.81789

## Sheet: Dataset S2
Dataset S2. The relative abundance of each clade from Photosynthetic Bradyrhizobium.
Ecosystem	Sample name	Sample ID	Clade 1 (%)	Clade 2 (%)	Clade 3 (%)	Others (%)
Cropland (maize)	Anhui maize root 1	AHR1	62.1997	0	31.732	6.06827
	Anhui maize root 2	AHR2	99.1765	0	0.399251	0.424205
	Anhui maize root 3	AHR3	29.3194	0	65.5614	5.11926
	Anhui maize rhizosphere 1	AHRI1	60.8737	0	39.1263	0
	Anhui maize rhizosphere 2	AHRI2	49.1062	0	50.8938	0
	Anhui maize rhizosphere 3	AHRI3	31.6129	0	68.3871	0
	Anhui maize soil 1	AHS1	64.4172	0	35.5828	0
	Anhui maize soil 2	AHS2	37.01	0	62.99	0
	Anhui maize soil 3	AHS3	66.1458	0	33.8542	0
	Shanxi maize rhizosphere 1	SXRI1	70	0	30	0
	Shanxi maize rhizosphere 2	SXRI2	84.8984	0	15.1016	0
	Shanxi maize rhizosphere 3	SXRI3	58.4524	0	41.5476	0
	Shanxi maize soil 1	SXS1	67.7715	0	32.2285	0
	Shanxi maize soil 2	SXS2	87.4586	0.110497	12.4309	0
	Shanxi maize soil 3	SXS3	74.0455	0	25.9545	0
Cropland (rice)	Hunan rice root 1	HNR1	81.5597	6.01543	12.4249	0
	Hunan rice root 3	HNR3	81.0783	9.91862	9.00305	0
	Hunan rice rhizosphere 1	HNRI1	67.2424	0	12.2365	20.5211
	Hunan rice rhizosphere 2	HNRI2	59.7413	0	16.3121	23.9466
	Hunan rice rhizosphere 3	HNRI3	80.522	0	17.6471	1.83093
	Hunan paddy soil 1	HNS1	55.8365	0	8.52096	35.6425
	Hunan paddy soil 2	HNS2	56.9584	0	29.1726	13.869
	Hunan paddy soil 3	HNS3	43.6701	0	10.1856	46.1443
	Hong Kong rice rhizosphere 1	HKRI1	81.7217	9.69991	4.18309	4.39527
	Hong Kong rice rhizosphere 2	HKRI2	90.5634	0.274851	7.5355	1.6262
	Hong Kong rice rhizosphere 3	HKRI3	72.9723	4.34677	6.41088	16.27
	Hong Kong paddy soil 1	HKS1	57.5782	19.7278	1.50052	21.1934
	Hong Kong paddy soil 2	HKS2	72.0916	18.1791	3.80839	5.92086
	Hong Kong paddy soil 3	HKS3	78.4669	7.43125	9.44997	4.65184
Forest	Hunan forest soil 1	HNF1	87.1107	8.82353	4.06574	0
	Hunan forest soil 2	HNF2	85.461	0	6.61939	7.91962
	Hunan forest soil 3	HNF3	75.2521	4.57719	9.38712	10.7836
Grassland	Hunan grassland soil 1	HNG1	91.9718	0	8.02821	0
	Hunan grassland soil 2	HNG2	70.6849	0	20.4795	8.83562
	Hunan grassland soil 3	HNG3	86.8768	0	5.90258	7.22063

## Sheet: Dataset S3
Dataset S3. Ecology information of strains isolated and sequenced in this study.
MC: main cluster; Hunan P1: Hunan cropland replicate 1; Hunan G1: Hunan grassland replicate 1; Hunan F1: Hunan forest replicate 1; Hong Kong P1: Hong Kong cropland replicate 1; MAG: Modified arabinose gluconate media.
Strain name	Genome size (Mb)	GC content (%)	Distribution in PB main cluster	Sampling time	Soil depth (cm)	Sample	Isolation site	Latitute (°N)	Longitute (°E)	Altitude(m)	Temperature (℃）	Ecosystem	Vegetation	Vegetation (Latin name)	Plant height (cm)	Root length (cm)	Growth period	Host	Niche	Culture medium*	Soil Volume-weight (g/cm3)	Soil Water Content (%)	pH	NH4+-N (mg/kg)	NO3--N (mg/kg)	NO2--N (mg/kg)	MBC (mg/kg)	MBN (mg/kg)	DOC (mg/kg)	DON (mg/kg)	TN (g/kg)	TC (g/kg)	TP (g/kg)	AP (PO4--P mg/kg)	Fe (g/kg)	Mo (mg/kg)
SZCCHNGR1005	7.23821	63.7	MC1	2021-07-13-14:30:00	0-5	Hunan G1	Zhuzhou, Hunan	27.9425	113.225	60	37	Grassland	Cordate houttuynia	Houttuynia cordata	20	10	NA	Grass root	Grass root	MAG	1.57867	29.3122	6.36	58.9633	19.6942	1.45545	106.595	7.9424	150.707	65.5248	2.72	9.757	0.891186	8.0197	46.54	1.46985
SZCCHNF30212	7.39621	63.7	MC1	2021-07-13-15:35:00	0-5	Hunan F3	Zhuzhou, Hunan	27.9436	113.226	60	37	Forest	Camphora officinarum	Camphora officinarum	NA	NA	NA	NA	Bulk soil	MAG	1.52703	21.401	6.36	67.5776	39.4793	0.332116	201.493	9.5859	147.743	59.3128	3.329	9.3885	0.711236	6.73305	40.41	1.58252
SZCCHNRI1002	7.39072	63.8	MC1	2021-07-13-17:42:00	0-5	Hunan P1	Zhuzhou, Hunan	27.9478	113.221	50	37	Cropland	Rice	Oryza sativa subsp. indica	NA	NA	NA	NA	Rhizosphere soil	MAG	1.52717	36.2041	5.75	254.126	26.9858	2.91477	136.202	7.01312	161.582	77.0041	2.456	8.7945	0.674907	12.3943	39.12	1.23957
SZCCHNRI1003	7.3826	63.7	MC1	2021-07-13-17:42:00	0-5	Hunan P1	Zhuzhou, Hunan	27.9478	113.221	50	37	Cropland	Rice	Oryza sativa subsp. indica	NA	NA	NA	NA	Rhizosphere soil	MAG	1.52717	36.2041	5.75	254.126	26.9858	2.91477	136.202	7.01312	161.582	77.0041	2.456	8.7945	0.674907	12.3943	39.12	1.23957
SZCCHNRI2010	7.47895	63.7	MC1	2021-07-13-17:42:00	0-5	Hunan P2	Zhuzhou, Hunan	27.9478	113.221	50	37	Cropland	Rice	Oryza sativa subsp. indica	NA	NA	NA	NA	Rhizosphere soil	MAG	1.37731	38.4059	5.86	205.709	23.7242	1.4909	294.332	23.7376	169.026	72.2601	2.3365	8.7835	0.679223	15.7396	40.76	1.45868
SZCCHNS1008	7.33227	63.7	MC1	2021-07-13-17:42:00	0-5	Hunan P1	Zhuzhou, Hunan	27.9478	113.221	50	37	Cropland	Rice	Oryza sativa subsp. indica	NA	NA	NA	NA	Bulk soil	MAG	1.52717	36.2041	5.75	254.126	26.9858	2.91477	136.202	7.01312	161.582	77.0041	2.456	8.7945	0.674907	12.3943	39.12	1.23957
SZCCHNS1022	7.32962	63.7	MC1	2021-07-13-17:42:00	0-5	Hunan P1	Zhuzhou, Hunan	27.9478	113.221	50	37	Cropland	Rice	Oryza sativa subsp. indica	NA	NA	NA	NA	Bulk soil	MAG	1.52717	36.2041	5.75	254.126	26.9858	2.91477	136.202	7.01312	161.582	77.0041	2.456	8.7945	0.674907	12.3943	39.12	1.23957
SZCCHNS1054	7.67284	63.5	MC1	2021-07-13-17:42:00	0-5	Hunan P1	Zhuzhou, Hunan	27.9478	113.221	50	37	Cropland	Rice	Oryza sativa subsp. indica	NA	NA	NA	NA	Bulk soil	MAG	1.52717	36.2041	5.75	254.126	26.9858	2.91477	136.202	7.01312	161.582	77.0041	2.456	8.7945	0.674907	12.3943	39.12	1.23957
SZCCHNS2002	7.18079	63.8	MC1	2021-07-13-17:42:00	0-5	Hunan P2	Zhuzhou, Hunan	27.9478	113.221	50	37	Cropland	Rice	Oryza sativa subsp. indica	NA	NA	NA	NA	Bulk soil	MAG	1.37731	38.4059	5.86	205.709	23.7242	1.4909	294.332	23.7376	169.026	72.2601	2.3365	8.7835	0.679223	15.7396	40.76	1.45868
SZCCHNS2005	7.74734	63.6	MC1	2021-07-13-17:42:00	0-5	Hunan P2	Zhuzhou, Hunan	27.9478	113.221	50	37	Cropland	Rice	Oryza sativa subsp. indica	NA	NA	NA	NA	Bulk soil	MAG	1.37731	38.4059	5.86	205.709	23.7242	1.4909	294.332	23.7376	169.026	72.2601	2.3365	8.7835	0.679223	15.7396	40.76	1.45868
SZCCHNS2006	7.23712	63.7	MC1	2021-07-13-17:42:00	0-5	Hunan P2	Zhuzhou, Hunan	27.9478	113.221	50	37	Cropland	Rice	Oryza sativa subsp. indica	NA	NA	NA	NA	Bulk soil	MAG	1.37731	38.4059	5.86	205.709	23.7242	1.4909	294.332	23.7376	169.026	72.2601	2.3365	8.7835	0.679223	15.7396	40.76	1.45868
SZCCHNS2015	7.44894	63.7	MC1	2021-07-13-17:42:00	0-5	Hunan P2	Zhuzhou, Hunan	27.9478	113.221	50	37	Cropland	Rice	Oryza sativa subsp. indica	NA	NA	NA	NA	Bulk soil	MAG	1.37731	38.4059	5.86	205.709	23.7242	1.4909	294.332	23.7376	169.026	72.2601	2.3365	8.7835	0.679223	15.7396	40.76	1.45868
SZCCHNS2096	7.15926	63.8	MC1	2021-07-13-17:42:00	0-5	Hunan P2	Zhuzhou, Hunan	27.9478	113.221	50	37	Cropland	Rice	Oryza sativa subsp. indica	NA	NA	NA	NA	Bulk soil	MAG	1.37731	38.4059	5.86	205.709	23.7242	1.4909	294.332	23.7376	169.026	72.2601	2.3365	8.7835	0.679223	15.7396	40.76	1.45868
SZCCHNS3003	7.36319	63.6	MC1	2021-07-13-17:42:00	0-5	Hunan P3	Zhuzhou, Hunan	27.9478	113.221	50	37	Cropland	Rice	Oryza sativa subsp. indica	NA	NA	NA	NA	Bulk soil	MAG	1.41118	38.423	5.9	312.751	23.5638	1.23575	64.916	4.21676	166.984	74.0042	2.612	8.448	0.943196	15.9969	37.38	1.17638
SZCCHNS3004	7.20242	63.7	MC1	2021-07-13-17:42:00	0-5	Hunan P3	Zhuzhou, Hunan	27.9478	113.221	50	37	Cropland	Rice	Oryza sativa subsp. indica	NA	NA	NA	NA	Bulk soil	MAG	1.41118	38.423	5.9	312.751	23.5638	1.23575	64.916	4.21676	166.984	74.0042	2.612	8.448	0.943196	15.9969	37.38	1.17638
SZCCHNS30051	7.36521	63.6	MC1	2021-07-13-17:42:00	0-5	Hunan P3	Zhuzhou, Hunan	27.9478	113.221	50	37	Cropland	Rice	Oryza sativa subsp. indica	NA	NA	NA	NA	Bulk soil	MAG	1.41118	38.423	5.9	312.751	23.5638	1.23575	64.916	4.21676	166.984	74.0042	2.612	8.448	0.943196	15.9969	37.38	1.17638
SZCCHNS30052	7.36436	63.6	MC1	2021-07-13-17:42:00	0-5	Hunan P3	Zhuzhou, Hunan	27.9478	113.221	50	37	Cropland	Rice	Oryza sativa subsp. indica	NA	NA	NA	NA	Bulk soil	MAG	1.41118	38.423	5.9	312.751	23.5638	1.23575	64.916	4.21676	166.984	74.0042	2.612	8.448	0.943196	15.9969	37.38	1.17638
SZCCHNS30121	7.3525	63.6	MC1	2021-07-13-17:42:00	0-5	Hunan P3	Zhuzhou, Hunan	27.9478	113.221	50	37	Cropland	Rice	Oryza sativa subsp. indica	NA	NA	NA	NA	Bulk soil	MAG	1.41118	38.423	5.9	312.751	23.5638	1.23575	64.916	4.21676	166.984	74.0042	2.612	8.448	0.943196	15.9969	37.38	1.17638
SZCCHNS30122	7.35341	63.6	MC1	2021-07-13-17:42:00	0-5	Hunan P3	Zhuzhou, Hunan	27.9478	113.221	50	37	Cropland	Rice	Oryza sativa subsp. indica	NA	NA	NA	NA	Bulk soil	MAG	1.41118	38.423	5.9	312.751	23.5638	1.23575	64.916	4.21676	166.984	74.0042	2.612	8.448	0.943196	15.9969	37.38	1.17638
SZCCHNS3055	7.37607	63.8	MC1	2021-07-13-17:42:00	0-5	Hunan P3	Zhuzhou, Hunan	27.9478	113.221	50	37	Cropland	Rice	Oryza sativa subsp. indica	NA	NA	NA	NA	Bulk soil	MAG	1.41118	38.423	5.9	312.751	23.5638	1.23575	64.916	4.21676	166.984	74.0042	2.612	8.448	0.943196	15.9969	37.38	1.17638
SZCCHNPS10061	7.31891	63.7	MC1	2021-07-13-17:42:00	0-5	Hunan P1	Zhuzhou, Hunan	27.9478	113.221	50	37	Cropland	Rice	Oryza sativa subsp. indica	NA	NA	NA	NA	Bulk soil	MAG	1.52717	36.2041	5.75	254.126	26.9858	2.91477	136.202	7.01312	161.582	77.0041	2.456	8.7945	0.674907	12.3943	39.12	1.23957
SZCCHNPS10062	7.3223	63.7	MC1	2021-07-13-17:42:00	0-5	Hunan P1	Zhuzhou, Hunan	27.9478	113.221	50	37	Cropland	Rice	Oryza sativa subsp. indica	NA	NA	NA	NA	Bulk soil	MAG	1.52717	36.2041	5.75	254.126	26.9858	2.91477	136.202	7.01312	161.582	77.0041	2.456	8.7945	0.674907	12.3943	39.12	1.23957
SZCCHNPS2010	7.72147	63.5	MC1	2021-07-13-17:42:00	0-5	Hunan P2	Zhuzhou, Hunan	27.9478	113.221	50	37	Cropland	Rice	Oryza sativa subsp. indica	NA	NA	NA	NA	Bulk soil	MAG	1.37731	38.4059	5.86	205.709	23.7242	1.4909	294.332	23.7376	169.026	72.2601	2.3365	8.7835	0.679223	15.7396	40.76	1.45868
SZCCHNR1004	7.31043	63.7	MC1	2021-07-13-17:42:00	0-5	Hunan P1	Zhuzhou, Hunan	27.9478	113.221	50	37	Cropland	Rice	Oryza sativa subsp. indica	63	20	tillering stage	Rice root	Rice root	MAG	1.52717	36.2041	5.75	254.126	26.9858	2.91477	136.202	7.01312	161.582	77.0041	2.456	8.7945	0.674907	12.3943	39.12	1.23957
SZCCHNR1016	7.42933	63.6	MC1	2021-07-13-17:42:00	0-5	Hunan P1	Zhuzhou, Hunan	27.9478	113.221	50	37	Cropland	Rice	Oryza sativa subsp. indica	63	20	tillering stage	Rice root	Rice root	MAG	1.52717	36.2041	5.75	254.126	26.9858	2.91477	136.202	7.01312	161.582	77.0041	2.456	8.7945	0.674907	12.3943	39.12	1.23957
SZCCHNR1020	7.31102	63.7	MC1	2021-07-13-17:42:00	0-5	Hunan P1	Zhuzhou, Hunan	27.9478	113.221	50	37	Cropland	Rice	Oryza sativa subsp. indica	63	20	tillering stage	Rice root	Rice root	MAG	1.52717	36.2041	5.75	254.126	26.9858	2.91477	136.202	7.01312	161.582	77.0041	2.456	8.7945	0.674907	12.3943	39.12	1.23957
SZCCHNR1021	7.4064	63.6	MC1	2021-07-13-17:42:00	0-5	Hunan P1	Zhuzhou, Hunan	27.9478	113.221	50	37	Cropland	Rice	Oryza sativa subsp. indica	63	20	tillering stage	Rice root	Rice root	MAG	1.52717	36.2041	5.75	254.126	26.9858	2.91477	136.202	7.01312	161.582	77.0041	2.456	8.7945	0.674907	12.3943	39.12	1.23957
SZCCHNR1025	7.42523	63.6	MC1	2021-07-13-17:42:00	0-5	Hunan P1	Zhuzhou, Hunan	27.9478	113.221	50	37	Cropland	Rice	Oryza sativa subsp. indica	63	20	tillering stage	Rice root	Rice root	MAG	1.52717	36.2041	5.75	254.126	26.9858	2.91477	136.202	7.01312	161.582	77.0041	2.456	8.7945	0.674907	12.3943	39.12	1.23957
SZCCHNR1039	7.3928	63.6	MC1	2021-07-13-17:42:00	0-5	Hunan P1	Zhuzhou, Hunan	27.9478	113.221	50	37	Cropland	Rice	Oryza sativa subsp. indica	63	20	tillering stage	Rice root	Rice root	MAG	1.52717	36.2041	5.75	254.126	26.9858	2.91477	136.202	7.01312	161.582	77.0041	2.456	8.7945	0.674907	12.3943	39.12	1.23957
SZCCHNR1044	7.42868	63.6	MC1	2021-07-13-17:42:00	0-5	Hunan P1	Zhuzhou, Hunan	27.9478	113.221	50	37	Cropland	Rice	Oryza sativa subsp. indica	63	20	tillering stage	Rice root	Rice root	MAG	1.52717	36.2041	5.75	254.126	26.9858	2.91477	136.202	7.01312	161.582	77.0041	2.456	8.7945	0.674907	12.3943	39.12	1.23957
SZCCHNR1045	7.38429	63.7	MC1	2021-07-13-17:42:00	0-5	Hunan P1	Zhuzhou, Hunan	27.9478	113.221	50	37	Cropland	Rice	Oryza sativa subsp. indica	63	20	tillering stage	Rice root	Rice root	MAG	1.52717	36.2041	5.75	254.126	26.9858	2.91477	136.202	7.01312	161.582	77.0041	2.456	8.7945	0.674907	12.3943	39.12	1.23957
SZCCHNR1065	7.38769	63.6	MC1	2021-07-13-17:42:00	0-5	Hunan P1	Zhuzhou, Hunan	27.9478	113.221	50	37	Cropland	Rice	Oryza sativa subsp. indica	63	20	tillering stage	Rice root	Rice root	MAG	1.52717	36.2041	5.75	254.126	26.9858	2.91477	136.202	7.01312	161.582	77.0041	2.456	8.7945	0.674907	12.3943	39.12	1.23957
SZCCHNR1070	7.22755	63.7	MC1	2021-07-13-17:42:00	0-5	Hunan P1	Zhuzhou, Hunan	27.9478	113.221	50	37	Cropland	Rice	Oryza sativa subsp. indica	63	20	tillering stage	Rice root	Rice root	MAG	1.52717	36.2041	5.75	254.126	26.9858	2.91477	136.202	7.01312	161.582	77.0041	2.456	8.7945	0.674907	12.3943	39.12	1.23957
SZCCHNR1075	7.62179	63.6	MC1	2021-07-13-17:42:00	0-5	Hunan P1	Zhuzhou, Hunan	27.9478	113.221	50	37	Cropland	Rice	Oryza sativa subsp. indica	63	20	tillering stage	Rice root	Rice root	MAG	1.52717	36.2041	5.75	254.126	26.9858	2.91477	136.202	7.01312	161.582	77.0041	2.456	8.7945	0.674907	12.3943	39.12	1.23957
SZCCHNR1082	7.7674	63.5	MC1	2021-07-13-17:42:00	0-5	Hunan P1	Zhuzhou, Hunan	27.9478	113.221	50	37	Cropland	Rice	Oryza sativa subsp. indica	63	20	tillering stage	Rice root	Rice root	MAG	1.52717	36.2041	5.75	254.126	26.9858	2.91477	136.202	7.01312	161.582	77.0041	2.456	8.7945	0.674907	12.3943	39.12	1.23957
SZCCHNR1085	7.8084	63.5	MC1	2021-07-13-17:42:00	0-5	Hunan P1	Zhuzhou, Hunan	27.9478	113.221	50	37	Cropland	Rice	Oryza sativa subsp. indica	63	20	tillering stage	Rice root	Rice root	MAG	1.52717	36.2041	5.75	254.126	26.9858	2.91477	136.202	7.01312	161.582	77.0041	2.456	8.7945	0.674907	12.3943	39.12	1.23957
SZCCHNR1091	7.43005	63.6	MC1	2021-07-13-17:42:00	0-5	Hunan P1	Zhuzhou, Hunan	27.9478	113.221	50	37	Cropland	Rice	Oryza sativa subsp. indica	63	20	tillering stage	Rice root	Rice root	MAG	1.52717	36.2041	5.75	254.126	26.9858	2.91477	136.202	7.01312	161.582	77.0041	2.456	8.7945	0.674907	12.3943	39.12	1.23957
SZCCHNR1092	7.4287	63.6	MC1	2021-07-13-17:42:00	0-5	Hunan P1	Zhuzhou, Hunan	27.9478	113.221	50	37	Cropland	Rice	Oryza sativa subsp. indica	63	20	tillering stage	Rice root	Rice root	MAG	1.52717	36.2041	5.75	254.126	26.9858	2.91477	136.202	7.01312	161.582	77.0041	2.456	8.7945	0.674907	12.3943	39.12	1.23957
SZCCHNR2001	7.44379	63.6	MC1	2021-07-13-17:42:00	0-5	Hunan P2	Zhuzhou, Hunan	27.9478	113.221	50	37	Cropland	Rice	Oryza sativa subsp. indica	58	20	tillering stage	Rice root	Rice root	MAG	1.37731	38.4059	5.86	205.709	23.7242	1.4909	294.332	23.7376	169.026	72.2601	2.3365	8.7835	0.679223	15.7396	40.76	1.45868
SZCCHNR2002	7.39073	63.6	MC1	2021-07-13-17:42:00	0-5	Hunan P2	Zhuzhou, Hunan	27.9478	113.221	50	37	Cropland	Rice	Oryza sativa subsp. indica	58	20	tillering stage	Rice root	Rice root	MAG	1.37731	38.4059	5.86	205.709	23.7242	1.4909	294.332	23.7376	169.026	72.2601	2.3365	8.7835	0.679223	15.7396	40.76	1.45868
SZCCHNR2003	7.42841	63.6	MC1	2021-07-13-17:42:00	0-5	Hunan P2	Zhuzhou, Hunan	27.9478	113.221	50	37	Cropland	Rice	Oryza sativa subsp. indica	58	20	tillering stage	Rice root	Rice root	MAG	1.37731	38.4059	5.86	205.709	23.7242	1.4909	294.332	23.7376	169.026	72.2601	2.3365	8.7835	0.679223	15.7396	40.76	1.45868
SZCCHNR2009	7.50705	63.6	MC1	2021-07-13-17:42:00	0-5	Hunan P2	Zhuzhou, Hunan	27.9478	113.221	50	37	Cropland	Rice	Oryza sativa subsp. indica	58	20	tillering stage	Rice root	Rice root	MAG	1.37731	38.4059	5.86	205.709	23.7242	1.4909	294.332	23.7376	169.026	72.2601	2.3365	8.7835	0.679223	15.7396	40.76	1.45868
SZCCHNR2012	7.27628	63.7	MC1	2021-07-13-17:42:00	0-5	Hunan P2	Zhuzhou, Hunan	27.9478	113.221	50	37	Cropland	Rice	Oryza sativa subsp. indica	58	20	tillering stage	Rice root	Rice root	MAG	1.37731	38.4059	5.86	205.709	23.7242	1.4909	294.332	23.7376	169.026	72.2601	2.3365	8.7835	0.679223	15.7396	40.76	1.45868
SZCCHNR2017	7.31298	63.7	MC1	2021-07-13-17:42:00	0-5	Hunan P2	Zhuzhou, Hunan	27.9478	113.221	50	37	Cropland	Rice	Oryza sativa subsp. indica	58	20	tillering stage	Rice root	Rice root	MAG	1.37731	38.4059	5.86	205.709	23.7242	1.4909	294.332	23.7376	169.026	72.2601	2.3365	8.7835	0.679223	15.7396	40.76	1.45868
SZCCHNR2020	7.37744	63.6	MC1	2021-07-13-17:42:00	0-5	Hunan P2	Zhuzhou, Hunan	27.9478	113.221	50	37	Cropland	Rice	Oryza sativa subsp. indica	58	20	tillering stage	Rice root	Rice root	MAG	1.37731	38.4059	5.86	205.709	23.7242	1.4909	294.332	23.7376	169.026	72.2601	2.3365	8.7835	0.679223	15.7396	40.76	1.45868
SZCCHNR2023	7.33822	63.8	MC1	2021-07-13-17:42:00	0-5	Hunan P2	Zhuzhou, Hunan	27.9478	113.221	50	37	Cropland	Rice	Oryza sativa subsp. indica	58	20	tillering stage	Rice root	Rice root	MAG	1.37731	38.4059	5.86	205.709	23.7242	1.4909	294.332	23.7376	169.026	72.2601	2.3365	8.7835	0.679223	15.7396	40.76	1.45868
SZCCHNR2026	7.26767	63.7	MC1	2021-07-13-17:42:00	0-5	Hunan P2	Zhuzhou, Hunan	27.9478	113.221	50	37	Cropland	Rice	Oryza sativa subsp. indica	58	20	tillering stage	Rice root	Rice root	MAG	1.37731	38.4059	5.86	205.709	23.7242	1.4909	294.332	23.7376	169.026	72.2601	2.3365	8.7835	0.679223	15.7396	40.76	1.45868
SZCCHNR2031	7.30778	63.7	MC1	2021-07-13-17:42:00	0-5	Hunan P2	Zhuzhou, Hunan	27.9478	113.221	50	37	Cropland	Rice	Oryza sativa subsp. indica	58	20	tillering stage	Rice root	Rice root	MAG	1.37731	38.4059	5.86	205.709	23.7242	1.4909	294.332	23.7376	169.026	72.2601	2.3365	8.7835	0.679223	15.7396	40.76	1.45868
SZCCHNR2032	7.29365	63.7	MC1	2021-07-13-17:42:00	0-5	Hunan P2	Zhuzhou, Hunan	27.9478	113.221	50	37	Cropland	Rice	Oryza sativa subsp. indica	58	20	tillering stage	Rice root	Rice root	MAG	1.37731	38.4059	5.86	205.709	23.7242	1.4909	294.332	23.7376	169.026	72.2601	2.3365	8.7835	0.679223	15.7396	40.76	1.45868
SZCCHNR2034	7.35203	63.6	MC1	2021-07-13-17:42:00	0-5	Hunan P2	Zhuzhou, Hunan	27.9478	113.221	50	37	Cropland	Rice	Oryza sativa subsp. indica	58	20	tillering stage	Rice root	Rice root	MAG	1.37731	38.4059	5.86	205.709	23.7242	1.4909	294.332	23.7376	169.026	72.2601	2.3365	8.7835	0.679223	15.7396	40.76	1.45868
SZCCHNR2035	7.2769	63.7	MC1	2021-07-13-17:42:00	0-5	Hunan P2	Zhuzhou, Hunan	27.9478	113.221	50	37	Cropland	Rice	Oryza sativa subsp. indica	58	20	tillering stage	Rice root	Rice root	MAG	1.37731	38.4059	5.86	205.709	23.7242	1.4909	294.332	23.7376	169.026	72.2601	2.3365	8.7835	0.679223	15.7396	40.76	1.45868
SZCCHNR3006	7.37127	63.7	MC1	2021-07-13-17:42:00	0-5	Hunan P3	Zhuzhou, Hunan	27.9478	113.221	50	37	Cropland	Rice	Oryza sativa subsp. indica	64	18.5	tillering stage	Rice root	Rice root	MAG	1.41118	38.423	5.9	312.751	23.5638	1.23575	64.916	4.21676	166.984	74.0042	2.612	8.448	0.943196	15.9969	37.38	1.17638
SZCCHNR3007	7.45538	63.7	MC1	2021-07-13-17:42:00	0-5	Hunan P3	Zhuzhou, Hunan	27.9478	113.221	50	37	Cropland	Rice	Oryza sativa subsp. indica	64	18.5	tillering stage	Rice root	Rice root	MAG	1.41118	38.423	5.9	312.751	23.5638	1.23575	64.916	4.21676	166.984	74.0042	2.612	8.448	0.943196	15.9969	37.38	1.17638
SZCCHNR3008	7.4649	63.7	MC1	2021-07-13-17:42:00	0-5	Hunan P3	Zhuzhou, Hunan	27.9478	113.221	50	37	Cropland	Rice	Oryza sativa subsp. indica	64	18.5	tillering stage	Rice root	Rice root	MAG	1.41118	38.423	5.9	312.751	23.5638	1.23575	64.916	4.21676	166.984	74.0042	2.612	8.448	0.943196	15.9969	37.38	1.17638
SZCCHNR3010	7.46451	63.6	MC1	2021-07-13-17:42:00	0-5	Hunan P3	Zhuzhou, Hunan	27.9478	113.221	50	37	Cropland	Rice	Oryza sativa subsp. indica	64	18.5	tillering stage	Rice root	Rice root	MAG	1.41118	38.423	5.9	312.751	23.5638	1.23575	64.916	4.21676	166.984	74.0042	2.612	8.448	0.943196	15.9969	37.38	1.17638
SZCCHNR3012	7.49571	63.7	MC1	2021-07-13-17:42:00	0-5	Hunan P3	Zhuzhou, Hunan	27.9478	113.221	50	37	Cropland	Rice	Oryza sativa subsp. indica	64	18.5	tillering stage	Rice root	Rice root	MAG	1.41118	38.423	5.9	312.751	23.5638	1.23575	64.916	4.21676	166.984	74.0042	2.612	8.448	0.943196	15.9969	37.38	1.17638
SZCCHNR3013	7.64579	63.6	MC1	2021-07-13-17:42:00	0-5	Hunan P3	Zhuzhou, Hunan	27.9478	113.221	50	37	Cropland	Rice	Oryza sativa subsp. indica	64	18.5	tillering stage	Rice root	Rice root	MAG	1.41118	38.423	5.9	312.751	23.5638	1.23575	64.916	4.21676	166.984	74.0042	2.612	8.448	0.943196	15.9969	37.38	1.17638
SZCCHNR3014	7.3948	63.7	MC1	2021-07-13-17:42:00	0-5	Hunan P3	Zhuzhou, Hunan	27.9478	113.221	50	37	Cropland	Rice	Oryza sativa subsp. indica	64	18.5	tillering stage	Rice root	Rice root	MAG	1.41118	38.423	5.9	312.751	23.5638	1.23575	64.916	4.21676	166.984	74.0042	2.612	8.448	0.943196	15.9969	37.38	1.17638
SZCCHNR3015	7.64542	63.5	MC1	2021-07-13-17:42:00	0-5	Hunan P3	Zhuzhou, Hunan	27.9478	113.221	50	37	Cropland	Rice	Oryza sativa subsp. indica	64	18.5	tillering stage	Rice root	Rice root	MAG	1.41118	38.423	5.9	312.751	23.5638	1.23575	64.916	4.21676	166.984	74.0042	2.612	8.448	0.943196	15.9969	37.38	1.17638
SZCCHNR3016	7.64254	63.6	MC1	2021-07-13-17:42:00	0-5	Hunan P3	Zhuzhou, Hunan	27.9478	113.221	50	37	Cropland	Rice	Oryza sativa subsp. indica	64	18.5	tillering stage	Rice root	Rice root	MAG	1.41118	38.423	5.9	312.751	23.5638	1.23575	64.916	4.21676	166.984	74.0042	2.612	8.448	0.943196	15.9969	37.38	1.17638
SZCCHNR3017	7.45509	63.7	MC1	2021-07-13-17:42:00	0-5	Hunan P3	Zhuzhou, Hunan	27.9478	113.221	50	37	Cropland	Rice	Oryza sativa subsp. indica	64	18.5	tillering stage	Rice root	Rice root	MAG	1.41118	38.423	5.9	312.751	23.5638	1.23575	64.916	4.21676	166.984	74.0042	2.612	8.448	0.943196	15.9969	37.38	1.17638
SZCCHNR3020	7.45395	63.7	MC1	2021-07-13-17:42:00	0-5	Hunan P3	Zhuzhou, Hunan	27.9478	113.221	50	37	Cropland	Rice	Oryza sativa subsp. indica	64	18.5	tillering stage	Rice root	Rice root	MAG	1.41118	38.423	5.9	312.751	23.5638	1.23575	64.916	4.21676	166.984	74.0042	2.612	8.448	0.943196	15.9969	37.38	1.17638
SZCCHNR3021	7.45613	63.7	MC1	2021-07-13-17:42:00	0-5	Hunan P3	Zhuzhou, Hunan	27.9478	113.221	50	37	Cropland	Rice	Oryza sativa subsp. indica	64	18.5	tillering stage	Rice root	Rice root	MAG	1.41118	38.423	5.9	312.751	23.5638	1.23575	64.916	4.21676	166.984	74.0042	2.612	8.448	0.943196	15.9969	37.38	1.17638
SZCCHNR3022	7.45625	63.7	MC1	2021-07-13-17:42:00	0-5	Hunan P3	Zhuzhou, Hunan	27.9478	113.221	50	37	Cropland	Rice	Oryza sativa subsp. indica	64	18.5	tillering stage	Rice root	Rice root	MAG	1.41118	38.423	5.9	312.751	23.5638	1.23575	64.916	4.21676	166.984	74.0042	2.612	8.448	0.943196	15.9969	37.38	1.17638
SZCCHNR3025	7.51212	63.7	MC1	2021-07-13-17:42:00	0-5	Hunan P3	Zhuzhou, Hunan	27.9478	113.221	50	37	Cropland	Rice	Oryza sativa subsp. indica	64	18.5	tillering stage	Rice root	Rice root	MAG	1.41118	38.423	5.9	312.751	23.5638	1.23575	64.916	4.21676	166.984	74.0042	2.612	8.448	0.943196	15.9969	37.38	1.17638
SZCCHNR3027	7.26302	63.7	MC1	2021-07-13-17:42:00	0-5	Hunan P3	Zhuzhou, Hunan	27.9478	113.221	50	37	Cropland	Rice	Oryza sativa subsp. indica	64	18.5	tillering stage	Rice root	Rice root	MAG	1.41118	38.423	5.9	312.751	23.5638	1.23575	64.916	4.21676	166.984	74.0042	2.612	8.448	0.943196	15.9969	37.38	1.17638
SZCCHNR3028	7.45677	63.7	MC1	2021-07-13-17:42:00	0-5	Hunan P3	Zhuzhou, Hunan	27.9478	113.221	50	37	Cropland	Rice	Oryza sativa subsp. indica	64	18.5	tillering stage	Rice root	Rice root	MAG	1.41118	38.423	5.9	312.751	23.5638	1.23575	64.916	4.21676	166.984	74.0042	2.612	8.448	0.943196	15.9969	37.38	1.17638
SZCCHNR3030	7.45802	63.7	MC1	2021-07-13-17:42:00	0-5	Hunan P3	Zhuzhou, Hunan	27.9478	113.221	50	37	Cropland	Rice	Oryza sativa subsp. indica	64	18.5	tillering stage	Rice root	Rice root	MAG	1.41118	38.423	5.9	312.751	23.5638	1.23575	64.916	4.21676	166.984	74.0042	2.612	8.448	0.943196	15.9969	37.38	1.17638
SZCCHNR3032	7.46609	63.7	MC1	2021-07-13-17:42:00	0-5	Hunan P3	Zhuzhou, Hunan	27.9478	113.221	50	37	Cropland	Rice	Oryza sativa subsp. indica	64	18.5	tillering stage	Rice root	Rice root	MAG	1.41118	38.423	5.9	312.751	23.5638	1.23575	64.916	4.21676	166.984	74.0042	2.612	8.448	0.943196	15.9969	37.38	1.17638
SZCCHNR3036	7.45624	63.7	MC1	2021-07-13-17:42:00	0-5	Hunan P3	Zhuzhou, Hunan	27.9478	113.221	50	37	Cropland	Rice	Oryza sativa subsp. indica	64	18.5	tillering stage	Rice root	Rice root	MAG	1.41118	38.423	5.9	312.751	23.5638	1.23575	64.916	4.21676	166.984	74.0042	2.612	8.448	0.943196	15.9969	37.38	1.17638
SZCCHNR3037	7.4649	63.7	MC1	2021-07-13-17:42:00	0-5	Hunan P3	Zhuzhou, Hunan	27.9478	113.221	50	37	Cropland	Rice	Oryza sativa subsp. indica	64	18.5	tillering stage	Rice root	Rice root	MAG	1.41118	38.423	5.9	312.751	23.5638	1.23575	64.916	4.21676	166.984	74.0042	2.612	8.448	0.943196	15.9969	37.38	1.17638
SZCCHNR3038	7.45713	63.7	MC1	2021-07-13-17:42:00	0-5	Hunan P3	Zhuzhou, Hunan	27.9478	113.221	50	37	Cropland	Rice	Oryza sativa subsp. indica	64	18.5	tillering stage	Rice root	Rice root	MAG	1.41118	38.423	5.9	312.751	23.5638	1.23575	64.916	4.21676	166.984	74.0042	2.612	8.448	0.943196	15.9969	37.38	1.17638
SZCCHNR3039	7.46849	63.7	MC1	2021-07-13-17:42:00	0-5	Hunan P3	Zhuzhou, Hunan	27.9478	113.221	50	37	Cropland	Rice	Oryza sativa subsp. indica	64	18.5	tillering stage	Rice root	Rice root	MAG	1.41118	38.423	5.9	312.751	23.5638	1.23575	64.916	4.21676	166.984	74.0042	2.612	8.448	0.943196	15.9969	37.38	1.17638
SZCCHNR3042	7.46408	63.6	MC1	2021-07-13-17:42:00	0-5	Hunan P3	Zhuzhou, Hunan	27.9478	113.221	50	37	Cropland	Rice	Oryza sativa subsp. indica	64	18.5	tillering stage	Rice root	Rice root	MAG	1.41118	38.423	5.9	312.751	23.5638	1.23575	64.916	4.21676	166.984	74.0042	2.612	8.448	0.943196	15.9969	37.38	1.17638
SZCCHNR3043	7.45629	63.7	MC1	2021-07-13-17:42:00	0-5	Hunan P3	Zhuzhou, Hunan	27.9478	113.221	50	37	Cropland	Rice	Oryza sativa subsp. indica	64	18.5	tillering stage	Rice root	Rice root	MAG	1.41118	38.423	5.9	312.751	23.5638	1.23575	64.916	4.21676	166.984	74.0042	2.612	8.448	0.943196	15.9969	37.38	1.17638
SZCCHNR3044	7.45719	63.7	MC1	2021-07-13-17:42:00	0-5	Hunan P3	Zhuzhou, Hunan	27.9478	113.221	50	37	Cropland	Rice	Oryza sativa subsp. indica	64	18.5	tillering stage	Rice root	Rice root	MAG	1.41118	38.423	5.9	312.751	23.5638	1.23575	64.916	4.21676	166.984	74.0042	2.612	8.448	0.943196	15.9969	37.38	1.17638
SZCCHNR30461	7.45636	63.7	MC1	2021-07-13-17:42:00	0-5	Hunan P3	Zhuzhou, Hunan	27.9478	113.221	50	37	Cropland	Rice	Oryza sativa subsp. indica	64	18.5	tillering stage	Rice root	Rice root	MAG	1.41118	38.423	5.9	312.751	23.5638	1.23575	64.916	4.21676	166.984	74.0042	2.612	8.448	0.943196	15.9969	37.38	1.17638
SZCCHNR3047	7.45718	63.7	MC1	2021-07-13-17:42:00	0-5	Hunan P3	Zhuzhou, Hunan	27.9478	113.221	50	37	Cropland	Rice	Oryza sativa subsp. indica	64	18.5	tillering stage	Rice root	Rice root	MAG	1.41118	38.423	5.9	312.751	23.5638	1.23575	64.916	4.21676	166.984	74.0042	2.612	8.448	0.943196	15.9969	37.38	1.17638
SZCCHNR3049	7.4563	63.7	MC1	2021-07-13-17:42:00	0-5	Hunan P3	Zhuzhou, Hunan	27.9478	113.221	50	37	Cropland	Rice	Oryza sativa subsp. indica	64	18.5	tillering stage	Rice root	Rice root	MAG	1.41118	38.423	5.9	312.751	23.5638	1.23575	64.916	4.21676	166.984	74.0042	2.612	8.448	0.943196	15.9969	37.38	1.17638
SZCCHNR3050	7.468	63.6	MC1	2021-07-13-17:42:00	0-5	Hunan P3	Zhuzhou, Hunan	27.9478	113.221	50	37	Cropland	Rice	Oryza sativa subsp. indica	64	18.5	tillering stage	Rice root	Rice root	MAG	1.41118	38.423	5.9	312.751	23.5638	1.23575	64.916	4.21676	166.984	74.0042	2.612	8.448	0.943196	15.9969	37.38	1.17638
SZCCHNR3052	7.39106	63.7	MC1	2021-07-13-17:42:00	0-5	Hunan P3	Zhuzhou, Hunan	27.9478	113.221	50	37	Cropland	Rice	Oryza sativa subsp. indica	64	18.5	tillering stage	Rice root	Rice root	MAG	1.41118	38.423	5.9	312.751	23.5638	1.23575	64.916	4.21676	166.984	74.0042	2.612	8.448	0.943196	15.9969	37.38	1.17638
SZCCHNR3053	7.39277	63.7	MC1	2021-07-13-17:42:00	0-5	Hunan P3	Zhuzhou, Hunan	27.9478	113.221	50	37	Cropland	Rice	Oryza sativa subsp. indica	64	18.5	tillering stage	Rice root	Rice root	MAG	1.41118	38.423	5.9	312.751	23.5638	1.23575	64.916	4.21676	166.984	74.0042	2.612	8.448	0.943196	15.9969	37.38	1.17638
SZCCHNR3054	7.28739	63.7	MC1	2021-07-13-17:42:00	0-5	Hunan P3	Zhuzhou, Hunan	27.9478	113.221	50	37	Cropland	Rice	Oryza sativa subsp. indica	64	18.5	tillering stage	Rice root	Rice root	MAG	1.41118	38.423	5.9	312.751	23.5638	1.23575	64.916	4.21676	166.984	74.0042	2.612	8.448	0.943196	15.9969	37.38	1.17638
SZCCHNR3055	7.45566	63.7	MC1	2021-07-13-17:42:00	0-5	Hunan P3	Zhuzhou, Hunan	27.9478	113.221	50	37	Cropland	Rice	Oryza sativa subsp. indica	64	18.5	tillering stage	Rice root	Rice root	MAG	1.41118	38.423	5.9	312.751	23.5638	1.23575	64.916	4.21676	166.984	74.0042	2.612	8.448	0.943196	15.9969	37.38	1.17638
SZCCHNR3056	7.45419	63.7	MC1	2021-07-13-17:42:00	0-5	Hunan P3	Zhuzhou, Hunan	27.9478	113.221	50	37	Cropland	Rice	Oryza sativa subsp. indica	64	18.5	tillering stage	Rice root	Rice root	MAG	1.41118	38.423	5.9	312.751	23.5638	1.23575	64.916	4.21676	166.984	74.0042	2.612	8.448	0.943196	15.9969	37.38	1.17638
SZCCHNR3057	7.4545	63.7	MC1	2021-07-13-17:42:00	0-5	Hunan P3	Zhuzhou, Hunan	27.9478	113.221	50	37	Cropland	Rice	Oryza sativa subsp. indica	64	18.5	tillering stage	Rice root	Rice root	MAG	1.41118	38.423	5.9	312.751	23.5638	1.23575	64.916	4.21676	166.984	74.0042	2.612	8.448	0.943196	15.9969	37.38	1.17638
SZCCHNR3058	7.46922	63.6	MC1	2021-07-13-17:42:00	0-5	Hunan P3	Zhuzhou, Hunan	27.9478	113.221	50	37	Cropland	Rice	Oryza sativa subsp. indica	64	18.5	tillering stage	Rice root	Rice root	MAG	1.41118	38.423	5.9	312.751	23.5638	1.23575	64.916	4.21676	166.984	74.0042	2.612	8.448	0.943196	15.9969	37.38	1.17638
SZCCHNR3060	7.45468	63.7	MC1	2021-07-13-17:42:00	0-5	Hunan P3	Zhuzhou, Hunan	27.9478	113.221	50	37	Cropland	Rice	Oryza sativa subsp. indica	64	18.5	tillering stage	Rice root	Rice root	MAG	1.41118	38.423	5.9	312.751	23.5638	1.23575	64.916	4.21676	166.984	74.0042	2.612	8.448	0.943196	15.9969	37.38	1.17638
SZCCHNR30611	7.45592	63.7	MC1	2021-07-13-17:42:00	0-5	Hunan P3	Zhuzhou, Hunan	27.9478	113.221	50	37	Cropland	Rice	Oryza sativa subsp. indica	64	18.5	tillering stage	Rice root	Rice root	MAG	1.41118	38.423	5.9	312.751	23.5638	1.23575	64.916	4.21676	166.984	74.0042	2.612	8.448	0.943196	15.9969	37.38	1.17638
SZCCHNR30612	7.46157	63.7	MC1	2021-07-13-17:42:00	0-5	Hunan P3	Zhuzhou, Hunan	27.9478	113.221	50	37	Cropland	Rice	Oryza sativa subsp. indica	64	18.5	tillering stage	Rice root	Rice root	MAG	1.41118	38.423	5.9	312.751	23.5638	1.23575	64.916	4.21676	166.984	74.0042	2.612	8.448	0.943196	15.9969	37.38	1.17638
SZCCHNR3063	7.45867	63.7	MC1	2021-07-13-17:42:00	0-5	Hunan P3	Zhuzhou, Hunan	27.9478	113.221	50	37	Cropland	Rice	Oryza sativa subsp. indica	64	18.5	tillering stage	Rice root	Rice root	MAG	1.41118	38.423	5.9	312.751	23.5638	1.23575	64.916	4.21676	166.984	74.0042	2.612	8.448	0.943196	15.9969	37.38	1.17638
SZCCHNR3064	7.45368	63.7	MC1	2021-07-13-17:42:00	0-5	Hunan P3	Zhuzhou, Hunan	27.9478	113.221	50	37	Cropland	Rice	Oryza sativa subsp. indica	64	18.5	tillering stage	Rice root	Rice root	MAG	1.41118	38.423	5.9	312.751	23.5638	1.23575	64.916	4.21676	166.984	74.0042	2.612	8.448	0.943196	15.9969	37.38	1.17638
SZCCHNR3065	7.45371	63.7	MC1	2021-07-13-17:42:00	0-5	Hunan P3	Zhuzhou, Hunan	27.9478	113.221	50	37	Cropland	Rice	Oryza sativa subsp. indica	64	18.5	tillering stage	Rice root	Rice root	MAG	1.41118	38.423	5.9	312.751	23.5638	1.23575	64.916	4.21676	166.984	74.0042	2.612	8.448	0.943196	15.9969	37.38	1.17638
SZCCHNR3068	7.46265	63.6	MC1	2021-07-13-17:42:00	0-5	Hunan P3	Zhuzhou, Hunan	27.9478	113.221	50	37	Cropland	Rice	Oryza sativa subsp. indica	64	18.5	tillering stage	Rice root	Rice root	MAG	1.41118	38.423	5.9	312.751	23.5638	1.23575	64.916	4.21676	166.984	74.0042	2.612	8.448	0.943196	15.9969	37.38	1.17638
SZCCHNR3070	7.46819	63.7	MC1	2021-07-13-17:42:00	0-5	Hunan P3	Zhuzhou, Hunan	27.9478	113.221	50	37	Cropland	Rice	Oryza sativa subsp. indica	64	18.5	tillering stage	Rice root	Rice root	MAG	1.41118	38.423	5.9	312.751	23.5638	1.23575	64.916	4.21676	166.984	74.0042	2.612	8.448	0.943196	15.9969	37.38	1.17638
SZCCHNR3071	7.46842	63.6	MC1	2021-07-13-17:42:00	0-5	Hunan P3	Zhuzhou, Hunan	27.9478	113.221	50	37	Cropland	Rice	Oryza sativa subsp. indica	64	18.5	tillering stage	Rice root	Rice root	MAG	1.41118	38.423	5.9	312.751	23.5638	1.23575	64.916	4.21676	166.984	74.0042	2.612	8.448	0.943196	15.9969	37.38	1.17638
SZCCHNR3072	7.45711	63.7	MC1	2021-07-13-17:42:00	0-5	Hunan P3	Zhuzhou, Hunan	27.9478	113.221	50	37	Cropland	Rice	Oryza sativa subsp. indica	64	18.5	tillering stage	Rice root	Rice root	MAG	1.41118	38.423	5.9	312.751	23.5638	1.23575	64.916	4.21676	166.984	74.0042	2.612	8.448	0.943196	15.9969	37.38	1.17638
SZCCHNR3073	7.4595	63.7	MC1	2021-07-13-17:42:00	0-5	Hunan P3	Zhuzhou, Hunan	27.9478	113.221	50	37	Cropland	Rice	Oryza sativa subsp. indica	64	18.5	tillering stage	Rice root	Rice root	MAG	1.41118	38.423	5.9	312.751	23.5638	1.23575	64.916	4.21676	166.984	74.0042	2.612	8.448	0.943196	15.9969	37.38	1.17638
SZCCHNR3075	7.45793	63.7	MC1	2021-07-13-17:42:00	0-5	Hunan P3	Zhuzhou, Hunan	27.9478	113.221	50	37	Cropland	Rice	Oryza sativa subsp. indica	64	18.5	tillering stage	Rice root	Rice root	MAG	1.41118	38.423	5.9	312.751	23.5638	1.23575	64.916	4.21676	166.984	74.0042	2.612	8.448	0.943196	15.9969	37.38	1.17638
SZCCHNR3077	7.4579	63.7	MC1	2021-07-13-17:42:00	0-5	Hunan P3	Zhuzhou, Hunan	27.9478	113.221	50	37	Cropland	Rice	Oryza sativa subsp. indica	64	18.5	tillering stage	Rice root	Rice root	MAG	1.41118	38.423	5.9	312.751	23.5638	1.23575	64.916	4.21676	166.984	74.0042	2.612	8.448	0.943196	15.9969	37.38	1.17638
SZCCHNR3078	7.45777	63.7	MC1	2021-07-13-17:42:00	0-5	Hunan P3	Zhuzhou, Hunan	27.9478	113.221	50	37	Cropland	Rice	Oryza sativa subsp. indica	64	18.5	tillering stage	Rice root	Rice root	MAG	1.41118	38.423	5.9	312.751	23.5638	1.23575	64.916	4.21676	166.984	74.0042	2.612	8.448	0.943196	15.9969	37.38	1.17638
SZCCHNR3082	7.45744	63.7	MC1	2021-07-13-17:42:00	0-5	Hunan P3	Zhuzhou, Hunan	27.9478	113.221	50	37	Cropland	Rice	Oryza sativa subsp. indica	64	18.5	tillering stage	Rice root	Rice root	MAG	1.41118	38.423	5.9	312.751	23.5638	1.23575	64.916	4.21676	166.984	74.0042	2.612	8.448	0.943196	15.9969	37.38	1.17638
SZCCHNR3084	7.45732	63.7	MC1	2021-07-13-17:42:00	0-5	Hunan P3	Zhuzhou, Hunan	27.9478	113.221	50	37	Cropland	Rice	Oryza sativa subsp. indica	64	18.5	tillering stage	Rice root	Rice root	MAG	1.41118	38.423	5.9	312.751	23.5638	1.23575	64.916	4.21676	166.984	74.0042	2.612	8.448	0.943196	15.9969	37.38	1.17638
SZCCHNR3086	7.45848	63.7	MC1	2021-07-13-17:42:00	0-5	Hunan P3	Zhuzhou, Hunan	27.9478	113.221	50	37	Cropland	Rice	Oryza sativa subsp. indica	64	18.5	tillering stage	Rice root	Rice root	MAG	1.41118	38.423	5.9	312.751	23.5638	1.23575	64.916	4.21676	166.984	74.0042	2.612	8.448	0.943196	15.9969	37.38	1.17638
SZCCHNR3089	7.45824	63.7	MC1	2021-07-13-17:42:00	0-5	Hunan P3	Zhuzhou, Hunan	27.9478	113.221	50	37	Cropland	Rice	Oryza sativa subsp. indica	64	18.5	tillering stage	Rice root	Rice root	MAG	1.41118	38.423	5.9	312.751	23.5638	1.23575	64.916	4.21676	166.984	74.0042	2.612	8.448	0.943196	15.9969	37.38	1.17638
SZCCHNR3090	7.45617	63.7	MC1	2021-07-13-17:42:00	0-5	Hunan P3	Zhuzhou, Hunan	27.9478	113.221	50	37	Cropland	Rice	Oryza sativa subsp. indica	64	18.5	tillering stage	Rice root	Rice root	MAG	1.41118	38.423	5.9	312.751	23.5638	1.23575	64.916	4.21676	166.984	74.0042	2.612	8.448	0.943196	15.9969	37.38	1.17638
SZCCHNR3091	7.45568	63.7	MC1	2021-07-13-17:42:00	0-5	Hunan P3	Zhuzhou, Hunan	27.9478	113.221	50	37	Cropland	Rice	Oryza sativa subsp. indica	64	18.5	tillering stage	Rice root	Rice root	MAG	1.41118	38.423	5.9	312.751	23.5638	1.23575	64.916	4.21676	166.984	74.0042	2.612	8.448	0.943196	15.9969	37.38	1.17638
SZCCHNR30921	7.45669	63.7	MC1	2021-07-13-17:42:00	0-5	Hunan P3	Zhuzhou, Hunan	27.9478	113.221	50	37	Cropland	Rice	Oryza sativa subsp. indica	64	18.5	tillering stage	Rice root	Rice root	MAG	1.41118	38.423	5.9	312.751	23.5638	1.23575	64.916	4.21676	166.984	74.0042	2.612	8.448	0.943196	15.9969	37.38	1.17638
SZCCHNR30922	7.45505	63.7	MC1	2021-07-13-17:42:00	0-5	Hunan P3	Zhuzhou, Hunan	27.9478	113.221	50	37	Cropland	Rice	Oryza sativa subsp. indica	64	18.5	tillering stage	Rice root	Rice root	MAG	1.41118	38.423	5.9	312.751	23.5638	1.23575	64.916	4.21676	166.984	74.0042	2.612	8.448	0.943196	15.9969	37.38	1.17638
SZCCHNR3093	7.46621	63.7	MC1	2021-07-13-17:42:00	0-5	Hunan P3	Zhuzhou, Hunan	27.9478	113.221	50	37	Cropland	Rice	Oryza sativa subsp. indica	64	18.5	tillering stage	Rice root	Rice root	MAG	1.41118	38.423	5.9	312.751	23.5638	1.23575	64.916	4.21676	166.984	74.0042	2.612	8.448	0.943196	15.9969	37.38	1.17638
SZCCHNR3094	7.45826	63.7	MC1	2021-07-13-17:42:00	0-5	Hunan P3	Zhuzhou, Hunan	27.9478	113.221	50	37	Cropland	Rice	Oryza sativa subsp. indica	64	18.5	tillering stage	Rice root	Rice root	MAG	1.41118	38.423	5.9	312.751	23.5638	1.23575	64.916	4.21676	166.984	74.0042	2.612	8.448	0.943196	15.9969	37.38	1.17638
SZCCHNR30941	7.45418	63.7	MC1	2021-07-13-17:42:00	0-5	Hunan P3	Zhuzhou, Hunan	27.9478	113.221	50	37	Cropland	Rice	Oryza sativa subsp. indica	64	18.5	tillering stage	Rice root	Rice root	MAG	1.41118	38.423	5.9	312.751	23.5638	1.23575	64.916	4.21676	166.984	74.0042	2.612	8.448	0.943196	15.9969	37.38	1.17638
SZCCHNR30942	7.45449	63.7	MC1	2021-07-13-17:42:00	0-5	Hunan P3	Zhuzhou, Hunan	27.9478	113.221	50	37	Cropland	Rice	Oryza sativa subsp. indica	64	18.5	tillering stage	Rice root	Rice root	MAG	1.41118	38.423	5.9	312.751	23.5638	1.23575	64.916	4.21676	166.984	74.0042	2.612	8.448	0.943196	15.9969	37.38	1.17638
SZCCHNR3095	7.64961	63.5	MC1	2021-07-13-17:42:00	0-5	Hunan P3	Zhuzhou, Hunan	27.9478	113.221	50	37	Cropland	Rice	Oryza sativa subsp. indica	64	18.5	tillering stage	Rice root	Rice root	MAG	1.41118	38.423	5.9	312.751	23.5638	1.23575	64.916	4.21676	166.984	74.0042	2.612	8.448	0.943196	15.9969	37.38	1.17638
SZCCHNR3097	7.45985	63.7	MC1	2021-07-13-17:42:00	0-5	Hunan P3	Zhuzhou, Hunan	27.9478	113.221	50	37	Cropland	Rice	Oryza sativa subsp. indica	64	18.5	tillering stage	Rice root	Rice root	MAG	1.41118	38.423	5.9	312.751	23.5638	1.23575	64.916	4.21676	166.984	74.0042	2.612	8.448	0.943196	15.9969	37.38	1.17638
SZCCHNR30992	7.45465	63.7	MC1	2021-07-13-17:42:00	0-5	Hunan P3	Zhuzhou, Hunan	27.9478	113.221	50	37	Cropland	Rice	Oryza sativa subsp. indica	64	18.5	tillering stage	Rice root	Rice root	MAG	1.41118	38.423	5.9	312.751	23.5638	1.23575	64.916	4.21676	166.984	74.0042	2.612	8.448	0.943196	15.9969	37.38	1.17638
SZCCHNR31011	7.45133	63.7	MC1	2021-07-13-17:42:00	0-5	Hunan P3	Zhuzhou, Hunan	27.9478	113.221	50	37	Cropland	Rice	Oryza sativa subsp. indica	64	18.5	tillering stage	Rice root	Rice root	MAG	1.41118	38.423	5.9	312.751	23.5638	1.23575	64.916	4.21676	166.984	74.0042	2.612	8.448	0.943196	15.9969	37.38	1.17638
SZCCHNR31012	7.44839	63.7	MC1	2021-07-13-17:42:00	0-5	Hunan P3	Zhuzhou, Hunan	27.9478	113.221	50	37	Cropland	Rice	Oryza sativa subsp. indica	64	18.5	tillering stage	Rice root	Rice root	MAG	1.41118	38.423	5.9	312.751	23.5638	1.23575	64.916	4.21676	166.984	74.0042	2.612	8.448	0.943196	15.9969	37.38	1.17638
SZCCHNR31031	7.51073	63.6	MC1	2021-07-13-17:42:00	0-5	Hunan P3	Zhuzhou, Hunan	27.9478	113.221	50	37	Cropland	Rice	Oryza sativa subsp. indica	64	18.5	tillering stage	Rice root	Rice root	MAG	1.41118	38.423	5.9	312.751	23.5638	1.23575	64.916	4.21676	166.984	74.0042	2.612	8.448	0.943196	15.9969	37.38	1.17638
SZCCHNR31032	7.4685	63.6	MC1	2021-07-13-17:42:00	0-5	Hunan P3	Zhuzhou, Hunan	27.9478	113.221	50	37	Cropland	Rice	Oryza sativa subsp. indica	64	18.5	tillering stage	Rice root	Rice root	MAG	1.41118	38.423	5.9	312.751	23.5638	1.23575	64.916	4.21676	166.984	74.0042	2.612	8.448	0.943196	15.9969	37.38	1.17638
SZCCHNR3104	7.45392	63.7	MC1	2021-07-13-17:42:00	0-5	Hunan P3	Zhuzhou, Hunan	27.9478	113.221	50	37	Cropland	Rice	Oryza sativa subsp. indica	64	18.5	tillering stage	Rice root	Rice root	MAG	1.41118	38.423	5.9	312.751	23.5638	1.23575	64.916	4.21676	166.984	74.0042	2.612	8.448	0.943196	15.9969	37.38	1.17638
SZCCHNR3105	7.4551	63.7	MC1	2021-07-13-17:42:00	0-5	Hunan P3	Zhuzhou, Hunan	27.9478	113.221	50	37	Cropland	Rice	Oryza sativa subsp. indica	64	18.5	tillering stage	Rice root	Rice root	MAG	1.41118	38.423	5.9	312.751	23.5638	1.23575	64.916	4.21676	166.984	74.0042	2.612	8.448	0.943196	15.9969	37.38	1.17638
SZCCHNR3108	7.69088	63.6	MC1	2021-07-13-17:42:00	0-5	Hunan P3	Zhuzhou, Hunan	27.9478	113.221	50	37	Cropland	Rice	Oryza sativa subsp. indica	64	18.5	tillering stage	Rice root	Rice root	MAG	1.41118	38.423	5.9	312.751	23.5638	1.23575	64.916	4.21676	166.984	74.0042	2.612	8.448	0.943196	15.9969	37.38	1.17638
SZCCHNR3109	7.51167	63.6	MC1	2021-07-13-17:42:00	0-5	Hunan P3	Zhuzhou, Hunan	27.9478	113.221	50	37	Cropland	Rice	Oryza sativa subsp. indica	64	18.5	tillering stage	Rice root	Rice root	MAG	1.41118	38.423	5.9	312.751	23.5638	1.23575	64.916	4.21676	166.984	74.0042	2.612	8.448	0.943196	15.9969	37.38	1.17638
SZCCHNR3110	7.33633	63.7	MC1	2021-07-13-17:42:00	0-5	Hunan P3	Zhuzhou, Hunan	27.9478	113.221	50	37	Cropland	Rice	Oryza sativa subsp. indica	64	18.5	tillering stage	Rice root	Rice root	MAG	1.41118	38.423	5.9	312.751	23.5638	1.23575	64.916	4.21676	166.984	74.0042	2.612	8.448	0.943196	15.9969	37.38	1.17638
SZCCHNR3111	7.39263	63.7	MC1	2021-07-13-17:42:00	0-5	Hunan P3	Zhuzhou, Hunan	27.9478	113.221	50	37	Cropland	Rice	Oryza sativa subsp. indica	64	18.5	tillering stage	Rice root	Rice root	MAG	1.41118	38.423	5.9	312.751	23.5638	1.23575	64.916	4.21676	166.984	74.0042	2.612	8.448	0.943196	15.9969	37.38	1.17638
SZCCHNR3112	7.39295	63.7	MC1	2021-07-13-17:42:00	0-5	Hunan P3	Zhuzhou, Hunan	27.9478	113.221	50	37	Cropland	Rice	Oryza sativa subsp. indica	64	18.5	tillering stage	Rice root	Rice root	MAG	1.41118	38.423	5.9	312.751	23.5638	1.23575	64.916	4.21676	166.984	74.0042	2.612	8.448	0.943196	15.9969	37.38	1.17638
SZCCHNR31152	7.5007	63.7	MC1	2021-07-13-17:42:00	0-5	Hunan P3	Zhuzhou, Hunan	27.9478	113.221	50	37	Cropland	Rice	Oryza sativa subsp. indica	64	18.5	tillering stage	Rice root	Rice root	MAG	1.41118	38.423	5.9	312.751	23.5638	1.23575	64.916	4.21676	166.984	74.0042	2.612	8.448	0.943196	15.9969	37.38	1.17638
SZCCHNR3116	7.42232	63.7	MC1	2021-07-13-17:42:00	0-5	Hunan P3	Zhuzhou, Hunan	27.9478	113.221	50	37	Cropland	Rice	Oryza sativa subsp. indica	64	18.5	tillering stage	Rice root	Rice root	MAG	1.41118	38.423	5.9	312.751	23.5638	1.23575	64.916	4.21676	166.984	74.0042	2.612	8.448	0.943196	15.9969	37.38	1.17638
SZCCHNR3117	7.65171	63.5	MC1	2021-07-13-17:42:00	0-5	Hunan P3	Zhuzhou, Hunan	27.9478	113.221	50	37	Cropland	Rice	Oryza sativa subsp. indica	64	18.5	tillering stage	Rice root	Rice root	MAG	1.41118	38.423	5.9	312.751	23.5638	1.23575	64.916	4.21676	166.984	74.0042	2.612	8.448	0.943196	15.9969	37.38	1.17638
SZCCHNR3118	7.66578	63.6	MC1	2021-07-13-17:42:00	0-5	Hunan P3	Zhuzhou, Hunan	27.9478	113.221	50	37	Cropland	Rice	Oryza sativa subsp. indica	64	18.5	tillering stage	Rice root	Rice root	MAG	1.41118	38.423	5.9	312.751	23.5638	1.23575	64.916	4.21676	166.984	74.0042	2.612	8.448	0.943196	15.9969	37.38	1.17638
SZCCHNR3119	7.29467	63.7	MC1	2021-07-13-17:42:00	0-5	Hunan P3	Zhuzhou, Hunan	27.9478	113.221	50	37	Cropland	Rice	Oryza sativa subsp. indica	64	18.5	tillering stage	Rice root	Rice root	MAG	1.41118	38.423	5.9	312.751	23.5638	1.23575	64.916	4.21676	166.984	74.0042	2.612	8.448	0.943196	15.9969	37.38	1.17638
SZCCHNR31202	7.45824	63.7	MC1	2021-07-13-17:42:00	0-5	Hunan P3	Zhuzhou, Hunan	27.9478	113.221	50	37	Cropland	Rice	Oryza sativa subsp. indica	64	18.5	tillering stage	Rice root	Rice root	MAG	1.41118	38.423	5.9	312.751	23.5638	1.23575	64.916	4.21676	166.984	74.0042	2.612	8.448	0.943196	15.9969	37.38	1.17638
SZCCHNR3123	7.45883	63.7	MC1	2021-07-13-17:42:00	0-5	Hunan P3	Zhuzhou, Hunan	27.9478	113.221	50	37	Cropland	Rice	Oryza sativa subsp. indica	64	18.5	tillering stage	Rice root	Rice root	MAG	1.41118	38.423	5.9	312.751	23.5638	1.23575	64.916	4.21676	166.984	74.0042	2.612	8.448	0.943196	15.9969	37.38	1.17638
SZCCHNR3126	7.45764	63.7	MC1	2021-07-13-17:42:00	0-5	Hunan P3	Zhuzhou, Hunan	27.9478	113.221	50	37	Cropland	Rice	Oryza sativa subsp. indica	64	18.5	tillering stage	Rice root	Rice root	MAG	1.41118	38.423	5.9	312.751	23.5638	1.23575	64.916	4.21676	166.984	74.0042	2.612	8.448	0.943196	15.9969	37.38	1.17638
SZCCHNR3131	7.64775	63.6	MC1	2021-07-13-17:42:00	0-5	Hunan P3	Zhuzhou, Hunan	27.9478	113.221	50	37	Cropland	Rice	Oryza sativa subsp. indica	64	18.5	tillering stage	Rice root	Rice root	MAG	1.41118	38.423	5.9	312.751	23.5638	1.23575	64.916	4.21676	166.984	74.0042	2.612	8.448	0.943196	15.9969	37.38	1.17638
SZCCHNR31381	7.47397	63.6	MC1	2021-07-13-17:42:00	0-5	Hunan P3	Zhuzhou, Hunan	27.9478	113.221	50	37	Cropland	Rice	Oryza sativa subsp. indica	64	18.5	tillering stage	Rice root	Rice root	MAG	1.41118	38.423	5.9	312.751	23.5638	1.23575	64.916	4.21676	166.984	74.0042	2.612	8.448	0.943196	15.9969	37.38	1.17638
SZCCHNR31401	7.39408	63.7	MC1	2021-07-13-17:42:00	0-5	Hunan P3	Zhuzhou, Hunan	27.9478	113.221	50	37	Cropland	Rice	Oryza sativa subsp. indica	64	18.5	tillering stage	Rice root	Rice root	MAG	1.41118	38.423	5.9	312.751	23.5638	1.23575	64.916	4.21676	166.984	74.0042	2.612	8.448	0.943196	15.9969	37.38	1.17638
SZCCHNR31402	7.39157	63.7	MC1	2021-07-13-17:42:00	0-5	Hunan P3	Zhuzhou, Hunan	27.9478	113.221	50	37	Cropland	Rice	Oryza sativa subsp. indica	64	18.5	tillering stage	Rice root	Rice root	MAG	1.41118	38.423	5.9	312.751	23.5638	1.23575	64.916	4.21676	166.984	74.0042	2.612	8.448	0.943196	15.9969	37.38	1.17638
SZCCHNR3142	7.45467	63.7	MC1	2021-07-13-17:42:00	0-5	Hunan P3	Zhuzhou, Hunan	27.9478	113.221	50	37	Cropland	Rice	Oryza sativa subsp. indica	64	18.5	tillering stage	Rice root	Rice root	MAG	1.41118	38.423	5.9	312.751	23.5638	1.23575	64.916	4.21676	166.984	74.0042	2.612	8.448	0.943196	15.9969	37.38	1.17638
SZCCHNG3015	7.83812	65.2	MC2	2021-07-13-14:30:00	0-5	Hunan G3	Zhuzhou, Hunan	27.9425	113.225	60	37	Grassland	Cordate houttuynia	Houttuynia cordata	NA	NA	NA	NA	Bulk soil	MAG	1.67676	27.0802	6.39	69.6388	13.7692	0.36891	90.4946	8.1876	209.398	65.7055	2.245	9.482	0.700614	6.73305	51.37	1.19957
SZCCHNRI1001	7.69196	65.3	MC2	2021-07-13-17:42:00	0-5	Hunan P1	Zhuzhou, Hunan	27.9478	113.221	50	37	Cropland	Rice	Oryza sativa subsp. indica	NA	NA	NA	NA	Rhizosphere soil	MAG	1.52717	36.2041	5.75	254.126	26.9858	2.91477	136.202	7.01312	161.582	77.0041	2.456	8.7945	0.674907	12.3943	39.12	1.23957
SZCCHNRI1005	7.68587	65.3	MC2	2021-07-13-17:42:00	0-5	Hunan P1	Zhuzhou, Hunan	27.9478	113.221	50	37	Cropland	Rice	Oryza sativa subsp. indica	NA	NA	NA	NA	Rhizosphere soil	MAG	1.52717	36.2041	5.75	254.126	26.9858	2.91477	136.202	7.01312	161.582	77.0041	2.456	8.7945	0.674907	12.3943	39.12	1.23957
SZCCHNRI1029	7.46846	65.4	MC2	2021-07-13-17:42:00	0-5	Hunan P1	Zhuzhou, Hunan	27.9478	113.221	50	37	Cropland	Rice	Oryza sativa subsp. indica	NA	NA	NA	NA	Rhizosphere soil	MAG	1.52717	36.2041	5.75	254.126	26.9858	2.91477	136.202	7.01312	161.582	77.0041	2.456	8.7945	0.674907	12.3943	39.12	1.23957
SZCCHNRI1058	7.6317	65.4	MC2	2021-07-13-17:42:00	0-5	Hunan P1	Zhuzhou, Hunan	27.9478	113.221	50	37	Cropland	Rice	Oryza sativa subsp. indica	NA	NA	NA	NA	Rhizosphere soil	MAG	1.52717	36.2041	5.75	254.126	26.9858	2.91477	136.202	7.01312	161.582	77.0041	2.456	8.7945	0.674907	12.3943	39.12	1.23957
SZCCHNRI1073	7.65146	65.3	MC2	2021-07-13-17:42:00	0-5	Hunan P1	Zhuzhou, Hunan	27.9478	113.221	50	37	Cropland	Rice	Oryza sativa subsp. indica	NA	NA	NA	NA	Rhizosphere soil	MAG	1.52717	36.2041	5.75	254.126	26.9858	2.91477	136.202	7.01312	161.582	77.0041	2.456	8.7945	0.674907	12.3943	39.12	1.23957
SZCCHNRI2009	7.7488	65.4	MC2	2021-07-13-17:42:00	0-5	Hunan P2	Zhuzhou, Hunan	27.9478	113.221	50	37	Cropland	Rice	Oryza sativa subsp. indica	NA	NA	NA	NA	Rhizosphere soil	MAG	1.37731	38.4059	5.86	205.709	23.7242	1.4909	294.332	23.7376	169.026	72.2601	2.3365	8.7835	0.679223	15.7396	40.76	1.45868
SZCCHNRI2013	7.7501	65.4	MC2	2021-07-13-17:42:00	0-5	Hunan P2	Zhuzhou, Hunan	27.9478	113.221	50	37	Cropland	Rice	Oryza sativa subsp. indica	NA	NA	NA	NA	Rhizosphere soil	MAG	1.37731	38.4059	5.86	205.709	23.7242	1.4909	294.332	23.7376	169.026	72.2601	2.3365	8.7835	0.679223	15.7396	40.76	1.45868
SZCCHNRI2014	7.46777	65.4	MC2	2021-07-13-17:42:00	0-5	Hunan P2	Zhuzhou, Hunan	27.9478	113.221	50	37	Cropland	Rice	Oryza sativa subsp. indica	NA	NA	NA	NA	Rhizosphere soil	MAG	1.37731	38.4059	5.86	205.709	23.7242	1.4909	294.332	23.7376	169.026	72.2601	2.3365	8.7835	0.679223	15.7396	40.76	1.45868
SZCCHNRI2049	7.80551	65.2	MC2	2021-07-13-17:42:00	0-5	Hunan P2	Zhuzhou, Hunan	27.9478	113.221	50	37	Cropland	Rice	Oryza sativa subsp. indica	NA	NA	NA	NA	Rhizosphere soil	MAG	1.37731	38.4059	5.86	205.709	23.7242	1.4909	294.332	23.7376	169.026	72.2601	2.3365	8.7835	0.679223	15.7396	40.76	1.45868
SZCCHNRI3018	7.4318	65.5	MC2	2021-07-13-17:42:00	0-5	Hunan P3	Zhuzhou, Hunan	27.9478	113.221	50	37	Cropland	Rice	Oryza sativa subsp. indica	NA	NA	NA	NA	Rhizosphere soil	MAG	1.41118	38.423	5.9	312.751	23.5638	1.23575	64.916	4.21676	166.984	74.0042	2.612	8.448	0.943196	15.9969	37.38	1.17638
SZCCHNRI3037	7.54524	65.4	MC2	2021-07-13-17:42:00	0-5	Hunan P3	Zhuzhou, Hunan	27.9478	113.221	50	37	Cropland	Rice	Oryza sativa subsp. indica	NA	NA	NA	NA	Rhizosphere soil	MAG	1.41118	38.423	5.9	312.751	23.5638	1.23575	64.916	4.21676	166.984	74.0042	2.612	8.448	0.943196	15.9969	37.38	1.17638
SZCCHNRI3042	7.75562	65.3	MC2	2021-07-13-17:42:00	0-5	Hunan P3	Zhuzhou, Hunan	27.9478	113.221	50	37	Cropland	Rice	Oryza sativa subsp. indica	NA	NA	NA	NA	Rhizosphere soil	MAG	1.41118	38.423	5.9	312.751	23.5638	1.23575	64.916	4.21676	166.984	74.0042	2.612	8.448	0.943196	15.9969	37.38	1.17638
SZCCHNRI30511	7.59703	65.3	MC2	2021-07-13-17:42:00	0-5	Hunan P3	Zhuzhou, Hunan	27.9478	113.221	50	37	Cropland	Rice	Oryza sativa subsp. indica	NA	NA	NA	NA	Rhizosphere soil	MAG	1.41118	38.423	5.9	312.751	23.5638	1.23575	64.916	4.21676	166.984	74.0042	2.612	8.448	0.943196	15.9969	37.38	1.17638
SZCCHNRI30512	7.59812	65.3	MC2	2021-07-13-17:42:00	0-5	Hunan P3	Zhuzhou, Hunan	27.9478	113.221	50	37	Cropland	Rice	Oryza sativa subsp. indica	NA	NA	NA	NA	Rhizosphere soil	MAG	1.41118	38.423	5.9	312.751	23.5638	1.23575	64.916	4.21676	166.984	74.0042	2.612	8.448	0.943196	15.9969	37.38	1.17638
SZCCHNRI3052	7.61156	65.4	MC2	2021-07-13-17:42:00	0-5	Hunan P3	Zhuzhou, Hunan	27.9478	113.221	50	37	Cropland	Rice	Oryza sativa subsp. indica	NA	NA	NA	NA	Rhizosphere soil	MAG	1.41118	38.423	5.9	312.751	23.5638	1.23575	64.916	4.21676	166.984	74.0042	2.612	8.448	0.943196	15.9969	37.38	1.17638
SZCCHNS1012	7.5122	65.4	MC2	2021-07-13-17:42:00	0-5	Hunan P1	Zhuzhou, Hunan	27.9478	113.221	50	37	Cropland	Rice	Oryza sativa subsp. indica	NA	NA	NA	NA	Bulk soil	MAG	1.52717	36.2041	5.75	254.126	26.9858	2.91477	136.202	7.01312	161.582	77.0041	2.456	8.7945	0.674907	12.3943	39.12	1.23957
SZCCHNS1049	7.54025	65.4	MC2	2021-07-13-17:42:00	0-5	Hunan P1	Zhuzhou, Hunan	27.9478	113.221	50	37	Cropland	Rice	Oryza sativa subsp. indica	NA	NA	NA	NA	Bulk soil	MAG	1.52717	36.2041	5.75	254.126	26.9858	2.91477	136.202	7.01312	161.582	77.0041	2.456	8.7945	0.674907	12.3943	39.12	1.23957
SZCCHNS1050	7.53784	65.4	MC2	2021-07-13-17:42:00	0-5	Hunan P1	Zhuzhou, Hunan	27.9478	113.221	50	37	Cropland	Rice	Oryza sativa subsp. indica	NA	NA	NA	NA	Bulk soil	MAG	1.52717	36.2041	5.75	254.126	26.9858	2.91477	136.202	7.01312	161.582	77.0041	2.456	8.7945	0.674907	12.3943	39.12	1.23957
SZCCHNS3018	7.42975	65.5	MC2	2021-07-13-17:42:00	0-5	Hunan P3	Zhuzhou, Hunan	27.9478	113.221	50	37	Cropland	Rice	Oryza sativa subsp. indica	NA	NA	NA	NA	Bulk soil	MAG	1.41118	38.423	5.9	312.751	23.5638	1.23575	64.916	4.21676	166.984	74.0042	2.612	8.448	0.943196	15.9969	37.38	1.17638
SZCCHNS3051	7.60256	65.4	MC2	2021-07-13-17:42:00	0-5	Hunan P3	Zhuzhou, Hunan	27.9478	113.221	50	37	Cropland	Rice	Oryza sativa subsp. indica	NA	NA	NA	NA	Bulk soil	MAG	1.41118	38.423	5.9	312.751	23.5638	1.23575	64.916	4.21676	166.984	74.0042	2.612	8.448	0.943196	15.9969	37.38	1.17638
SZCCHNS3052	7.60052	65.4	MC2	2021-07-13-17:42:00	0-5	Hunan P3	Zhuzhou, Hunan	27.9478	113.221	50	37	Cropland	Rice	Oryza sativa subsp. indica	NA	NA	NA	NA	Bulk soil	MAG	1.41118	38.423	5.9	312.751	23.5638	1.23575	64.916	4.21676	166.984	74.0042	2.612	8.448	0.943196	15.9969	37.38	1.17638
SZCCHNS30571	7.64572	65.3	MC2	2021-07-13-17:42:00	0-5	Hunan P3	Zhuzhou, Hunan	27.9478	113.221	50	37	Cropland	Rice	Oryza sativa subsp. indica	NA	NA	NA	NA	Bulk soil	MAG	1.41118	38.423	5.9	312.751	23.5638	1.23575	64.916	4.21676	166.984	74.0042	2.612	8.448	0.943196	15.9969	37.38	1.17638
SZCCHNS30572	7.64545	65.3	MC2	2021-07-13-17:42:00	0-5	Hunan P3	Zhuzhou, Hunan	27.9478	113.221	50	37	Cropland	Rice	Oryza sativa subsp. indica	NA	NA	NA	NA	Bulk soil	MAG	1.41118	38.423	5.9	312.751	23.5638	1.23575	64.916	4.21676	166.984	74.0042	2.612	8.448	0.943196	15.9969	37.38	1.17638
SZCCHNS30581	7.59929	65.3	MC2	2021-07-13-17:42:00	0-5	Hunan P3	Zhuzhou, Hunan	27.9478	113.221	50	37	Cropland	Rice	Oryza sativa subsp. indica	NA	NA	NA	NA	Bulk soil	MAG	1.41118	38.423	5.9	312.751	23.5638	1.23575	64.916	4.21676	166.984	74.0042	2.612	8.448	0.943196	15.9969	37.38	1.17638
SZCCHNS30582	7.60134	65.3	MC2	2021-07-13-17:42:00	0-5	Hunan P3	Zhuzhou, Hunan	27.9478	113.221	50	37	Cropland	Rice	Oryza sativa subsp. indica	NA	NA	NA	NA	Bulk soil	MAG	1.41118	38.423	5.9	312.751	23.5638	1.23575	64.916	4.21676	166.984	74.0042	2.612	8.448	0.943196	15.9969	37.38	1.17638
SZCCHNR1007	7.44503	65.4	MC2	2021-07-13-17:42:00	0-5	Hunan P1	Zhuzhou, Hunan	27.9478	113.221	50	37	Cropland	Rice	Oryza sativa subsp. indica	63	20	tillering stage	Rice root	Rice root	MAG	1.52717	36.2041	5.75	254.126	26.9858	2.91477	136.202	7.01312	161.582	77.0041	2.456	8.7945	0.674907	12.3943	39.12	1.23957
SZCCHNR1011	7.55348	65.4	MC2	2021-07-13-17:42:00	0-5	Hunan P1	Zhuzhou, Hunan	27.9478	113.221	50	37	Cropland	Rice	Oryza sativa subsp. indica	63	20	tillering stage	Rice root	Rice root	MAG	1.52717	36.2041	5.75	254.126	26.9858	2.91477	136.202	7.01312	161.582	77.0041	2.456	8.7945	0.674907	12.3943	39.12	1.23957
SZCCHNR1017	7.84944	65.2	MC2	2021-07-13-17:42:00	0-5	Hunan P1	Zhuzhou, Hunan	27.9478	113.221	50	37	Cropland	Rice	Oryza sativa subsp. indica	63	20	tillering stage	Rice root	Rice root	MAG	1.52717	36.2041	5.75	254.126	26.9858	2.91477	136.202	7.01312	161.582	77.0041	2.456	8.7945	0.674907	12.3943	39.12	1.23957
SZCCHNR1018	7.44333	65.4	MC2	2021-07-13-17:42:00	0-5	Hunan P1	Zhuzhou, Hunan	27.9478	113.221	50	37	Cropland	Rice	Oryza sativa subsp. indica	63	20	tillering stage	Rice root	Rice root	MAG	1.52717	36.2041	5.75	254.126	26.9858	2.91477	136.202	7.01312	161.582	77.0041	2.456	8.7945	0.674907	12.3943	39.12	1.23957
SZCCHNR1019	7.85387	65.2	MC2	2021-07-13-17:42:00	0-5	Hunan P1	Zhuzhou, Hunan	27.9478	113.221	50	37	Cropland	Rice	Oryza sativa subsp. indica	63	20	tillering stage	Rice root	Rice root	MAG	1.52717	36.2041	5.75	254.126	26.9858	2.91477	136.202	7.01312	161.582	77.0041	2.456	8.7945	0.674907	12.3943	39.12	1.23957
SZCCHNR1022	7.85086	65.2	MC2	2021-07-13-17:42:00	0-5	Hunan P1	Zhuzhou, Hunan	27.9478	113.221	50	37	Cropland	Rice	Oryza sativa subsp. indica	63	20	tillering stage	Rice root	Rice root	MAG	1.52717	36.2041	5.75	254.126	26.9858	2.91477	136.202	7.01312	161.582	77.0041	2.456	8.7945	0.674907	12.3943	39.12	1.23957
SZCCHNR1023	7.55084	65.4	MC2	2021-07-13-17:42:00	0-5	Hunan P1	Zhuzhou, Hunan	27.9478	113.221	50	37	Cropland	Rice	Oryza sativa subsp. indica	63	20	tillering stage	Rice root	Rice root	MAG	1.52717	36.2041	5.75	254.126	26.9858	2.91477	136.202	7.01312	161.582	77.0041	2.456	8.7945	0.674907	12.3943	39.12	1.23957
SZCCHNR1030	7.84728	65.2	MC2	2021-07-13-17:42:00	0-5	Hunan P1	Zhuzhou, Hunan	27.9478	113.221	50	37	Cropland	Rice	Oryza sativa subsp. indica	63	20	tillering stage	Rice root	Rice root	MAG	1.52717	36.2041	5.75	254.126	26.9858	2.91477	136.202	7.01312	161.582	77.0041	2.456	8.7945	0.674907	12.3943	39.12	1.23957
SZCCHNR1035	7.84703	65.2	MC2	2021-07-13-17:42:00	0-5	Hunan P1	Zhuzhou, Hunan	27.9478	113.221	50	37	Cropland	Rice	Oryza sativa subsp. indica	63	20	tillering stage	Rice root	Rice root	MAG	1.52717	36.2041	5.75	254.126	26.9858	2.91477	136.202	7.01312	161.582	77.0041	2.456	8.7945	0.674907	12.3943	39.12	1.23957
SZCCHNR1058	7.54815	65.4	MC2	2021-07-13-17:42:00	0-5	Hunan P1	Zhuzhou, Hunan	27.9478	113.221	50	37	Cropland	Rice	Oryza sativa subsp. indica	63	20	tillering stage	Rice root	Rice root	MAG	1.52717	36.2041	5.75	254.126	26.9858	2.91477	136.202	7.01312	161.582	77.0041	2.456	8.7945	0.674907	12.3943	39.12	1.23957
SZCCHNR1064	7.89179	65.2	MC2	2021-07-13-17:42:00	0-5	Hunan P1	Zhuzhou, Hunan	27.9478	113.221	50	37	Cropland	Rice	Oryza sativa subsp. indica	63	20	tillering stage	Rice root	Rice root	MAG	1.52717	36.2041	5.75	254.126	26.9858	2.91477	136.202	7.01312	161.582	77.0041	2.456	8.7945	0.674907	12.3943	39.12	1.23957
SZCCHNR1066	7.84906	65.2	MC2	2021-07-13-17:42:00	0-5	Hunan P1	Zhuzhou, Hunan	27.9478	113.221	50	37	Cropland	Rice	Oryza sativa subsp. indica	63	20	tillering stage	Rice root	Rice root	MAG	1.52717	36.2041	5.75	254.126	26.9858	2.91477	136.202	7.01312	161.582	77.0041	2.456	8.7945	0.674907	12.3943	39.12	1.23957
SZCCHNR1097	7.44501	65.4	MC2	2021-07-13-17:42:00	0-5	Hunan P1	Zhuzhou, Hunan	27.9478	113.221	50	37	Cropland	Rice	Oryza sativa subsp. indica	63	20	tillering stage	Rice root	Rice root	MAG	1.52717	36.2041	5.75	254.126	26.9858	2.91477	136.202	7.01312	161.582	77.0041	2.456	8.7945	0.674907	12.3943	39.12	1.23957
SZCCHNR1099	7.44236	65.4	MC2	2021-07-13-17:42:00	0-5	Hunan P1	Zhuzhou, Hunan	27.9478	113.221	50	37	Cropland	Rice	Oryza sativa subsp. indica	63	20	tillering stage	Rice root	Rice root	MAG	1.52717	36.2041	5.75	254.126	26.9858	2.91477	136.202	7.01312	161.582	77.0041	2.456	8.7945	0.674907	12.3943	39.12	1.23957
SZCCHNR3107	7.7244	65.3	MC2	2021-07-13-17:42:00	0-5	Hunan P3	Zhuzhou, Hunan	27.9478	113.221	50	37	Cropland	Rice	Oryza sativa subsp. indica	64	18.5	tillering stage	Rice root	Rice root	MAG	1.41118	38.423	5.9	312.751	23.5638	1.23575	64.916	4.21676	166.984	74.0042	2.612	8.448	0.943196	15.9969	37.38	1.17638
SZCCHNRI1009	7.29809	65.7	MC5	2021-07-13-17:42:00	0-5	Hunan P1	Zhuzhou, Hunan	27.9478	113.221	50	37	Cropland	Rice	Oryza sativa subsp. indica	NA	NA	NA	NA	Rhizosphere soil	MAG	1.52717	36.2041	5.75	254.126	26.9858	2.91477	136.202	7.01312	161.582	77.0041	2.456	8.7945	0.674907	12.3943	39.12	1.23957
SZCCHNS3002	7.52878	65.6	MC5	2021-07-13-17:42:00	0-5	Hunan P3	Zhuzhou, Hunan	27.9478	113.221	50	37	Cropland	Rice	Oryza sativa subsp. indica	NA	NA	NA	NA	Bulk soil	MAG	1.41118	38.423	5.9	312.751	23.5638	1.23575	64.916	4.21676	166.984	74.0042	2.612	8.448	0.943196	15.9969	37.38	1.17638
SZCCHNR1015	7.361	65.7	MC5	2021-07-13-17:42:00	0-5	Hunan P1	Zhuzhou, Hunan	27.9478	113.221	50	37	Cropland	Rice	Oryza sativa subsp. indica	63	20	tillering stage	Rice root	Rice root	MAG	1.52717	36.2041	5.75	254.126	26.9858	2.91477	136.202	7.01312	161.582	77.0041	2.456	8.7945	0.674907	12.3943	39.12	1.23957
SZCCHNR3003	7.2142	65.8	MC5	2021-07-13-17:42:00	0-5	Hunan P3	Zhuzhou, Hunan	27.9478	113.221	50	37	Cropland	Rice	Oryza sativa subsp. indica	64	18.5	tillering stage	Rice root	Rice root	MAG	1.41118	38.423	5.9	312.751	23.5638	1.23575	64.916	4.21676	166.984	74.0042	2.612	8.448	0.943196	15.9969	37.38	1.17638
SZCCHNRI20481	7.19756	65.4	MC3	2021-07-13-17:42:00	0-5	Hunan P2	Zhuzhou, Hunan	27.9478	113.221	50	37	Cropland	Rice	Oryza sativa subsp. indica	NA	NA	NA	NA	Rhizosphere soil	MAG	1.37731	38.4059	5.86	205.709	23.7242	1.4909	294.332	23.7376	169.026	72.2601	2.3365	8.7835	0.679223	15.7396	40.76	1.45868
SZCCHNRI3043	6.93318	65.5	MC3	2021-07-13-17:42:00	0-5	Hunan P3	Zhuzhou, Hunan	27.9478	113.221	50	37	Cropland	Rice	Oryza sativa subsp. indica	NA	NA	NA	NA	Rhizosphere soil	MAG	1.41118	38.423	5.9	312.751	23.5638	1.23575	64.916	4.21676	166.984	74.0042	2.612	8.448	0.943196	15.9969	37.38	1.17638
SZCCHNS30591	7.20105	65.4	MC3	2021-07-13-17:42:00	0-5	Hunan P3	Zhuzhou, Hunan	27.9478	113.221	50	37	Cropland	Rice	Oryza sativa subsp. indica	NA	NA	NA	NA	Bulk soil	MAG	1.41118	38.423	5.9	312.751	23.5638	1.23575	64.916	4.21676	166.984	74.0042	2.612	8.448	0.943196	15.9969	37.38	1.17638
SZCCHNS30592	7.19907	65.4	MC3	2021-07-13-17:42:00	0-5	Hunan P3	Zhuzhou, Hunan	27.9478	113.221	50	37	Cropland	Rice	Oryza sativa subsp. indica	NA	NA	NA	NA	Bulk soil	MAG	1.41118	38.423	5.9	312.751	23.5638	1.23575	64.916	4.21676	166.984	74.0042	2.612	8.448	0.943196	15.9969	37.38	1.17638
SZCCHNPS1003	7.26755	65.3	MC3	2021-07-13-17:42:00	0-5	Hunan P1	Zhuzhou, Hunan	27.9478	113.221	50	37	Cropland	Rice	Oryza sativa subsp. indica	NA	NA	NA	NA	Bulk soil	MAG	1.52717	36.2041	5.75	254.126	26.9858	2.91477	136.202	7.01312	161.582	77.0041	2.456	8.7945	0.674907	12.3943	39.12	1.23957
SZCCHNR1043	7.22678	65.3	MC3	2021-07-13-17:42:00	0-5	Hunan P1	Zhuzhou, Hunan	27.9478	113.221	50	37	Cropland	Rice	Oryza sativa subsp. indica	63	20	tillering stage	Rice root	Rice root	MAG	1.52717	36.2041	5.75	254.126	26.9858	2.91477	136.202	7.01312	161.582	77.0041	2.456	8.7945	0.674907	12.3943	39.12	1.23957
SZCCHNR1047	6.97699	65.5	MC3	2021-07-13-17:42:00	0-5	Hunan P1	Zhuzhou, Hunan	27.9478	113.221	50	37	Cropland	Rice	Oryza sativa subsp. indica	63	20	tillering stage	Rice root	Rice root	MAG	1.52717	36.2041	5.75	254.126	26.9858	2.91477	136.202	7.01312	161.582	77.0041	2.456	8.7945	0.674907	12.3943	39.12	1.23957
SZCCHNR1051	7.36029	65.2	MC3	2021-07-13-17:42:00	0-5	Hunan P1	Zhuzhou, Hunan	27.9478	113.221	50	37	Cropland	Rice	Oryza sativa subsp. indica	63	20	tillering stage	Rice root	Rice root	MAG	1.52717	36.2041	5.75	254.126	26.9858	2.91477	136.202	7.01312	161.582	77.0041	2.456	8.7945	0.674907	12.3943	39.12	1.23957
SZCCHNR1053	6.97693	65.5	MC3	2021-07-13-17:42:00	0-5	Hunan P1	Zhuzhou, Hunan	27.9478	113.221	50	37	Cropland	Rice	Oryza sativa subsp. indica	63	20	tillering stage	Rice root	Rice root	MAG	1.52717	36.2041	5.75	254.126	26.9858	2.91477	136.202	7.01312	161.582	77.0041	2.456	8.7945	0.674907	12.3943	39.12	1.23957
SZCCHNR1083	7.22761	65.3	MC3	2021-07-13-17:42:00	0-5	Hunan P1	Zhuzhou, Hunan	27.9478	113.221	50	37	Cropland	Rice	Oryza sativa subsp. indica	63	20	tillering stage	Rice root	Rice root	MAG	1.52717	36.2041	5.75	254.126	26.9858	2.91477	136.202	7.01312	161.582	77.0041	2.456	8.7945	0.674907	12.3943	39.12	1.23957
SZCCHNR1093	7.08059	65.4	MC3	2021-07-13-17:42:00	0-5	Hunan P1	Zhuzhou, Hunan	27.9478	113.221	50	37	Cropland	Rice	Oryza sativa subsp. indica	63	20	tillering stage	Rice root	Rice root	MAG	1.52717	36.2041	5.75	254.126	26.9858	2.91477	136.202	7.01312	161.582	77.0041	2.456	8.7945	0.674907	12.3943	39.12	1.23957
SZCCHNR1098	7.06987	65.4	MC3	2021-07-13-17:42:00	0-5	Hunan P1	Zhuzhou, Hunan	27.9478	113.221	50	37	Cropland	Rice	Oryza sativa subsp. indica	63	20	tillering stage	Rice root	Rice root	MAG	1.52717	36.2041	5.75	254.126	26.9858	2.91477	136.202	7.01312	161.582	77.0041	2.456	8.7945	0.674907	12.3943	39.12	1.23957
SZCCHNR2028	6.89753	65.5	MC3	2021-07-13-17:42:00	0-5	Hunan P2	Zhuzhou, Hunan	27.9478	113.221	50	37	Cropland	Rice	Oryza sativa subsp. indica	58	20	tillering stage	Rice root	Rice root	MAG	1.37731	38.4059	5.86	205.709	23.7242	1.4909	294.332	23.7376	169.026	72.2601	2.3365	8.7835	0.679223	15.7396	40.76	1.45868
SZCCHNRI2007	7.2142	65.4	MC4	2021-07-13-17:42:00	0-5	Hunan P2	Zhuzhou, Hunan	27.9478	113.221	50	37	Cropland	Rice	Oryza sativa subsp. indica	NA	NA	NA	NA	Rhizosphere soil	MAG	1.37731	38.4059	5.86	205.709	23.7242	1.4909	294.332	23.7376	169.026	72.2601	2.3365	8.7835	0.679223	15.7396	40.76	1.45868
SZCCHNRI3016	7.10935	65.4	MC4	2021-07-13-17:42:00	0-5	Hunan P3	Zhuzhou, Hunan	27.9478	113.221	50	37	Cropland	Rice	Oryza sativa subsp. indica	NA	NA	NA	NA	Rhizosphere soil	MAG	1.41118	38.423	5.9	312.751	23.5638	1.23575	64.916	4.21676	166.984	74.0042	2.612	8.448	0.943196	15.9969	37.38	1.17638
SZCCHNS3016	7.10935	65.4	MC4	2021-07-13-17:42:00	0-5	Hunan P3	Zhuzhou, Hunan	27.9478	113.221	50	37	Cropland	Rice	Oryza sativa subsp. indica	NA	NA	NA	NA	Bulk soil	MAG	1.41118	38.423	5.9	312.751	23.5638	1.23575	64.916	4.21676	166.984	74.0042	2.612	8.448	0.943196	15.9969	37.38	1.17638
SZCCHNS3053	7.361	65.3	MC4	2021-07-13-17:42:00	0-5	Hunan P3	Zhuzhou, Hunan	27.9478	113.221	50	37	Cropland	Rice	Oryza sativa subsp. indica	NA	NA	NA	NA	Bulk soil	MAG	1.41118	38.423	5.9	312.751	23.5638	1.23575	64.916	4.21676	166.984	74.0042	2.612	8.448	0.943196	15.9969	37.38	1.17638
SZCCHNS2017	7.66447	65.6	MC6	2021-07-13-17:42:00	0-5	Hunan P2	Zhuzhou, Hunan	27.9478	113.221	50	37	Cropland	Rice	Oryza sativa subsp. indica	NA	NA	NA	NA	Bulk soil	MAG	1.37731	38.4059	5.86	205.709	23.7242	1.4909	294.332	23.7376	169.026	72.2601	2.3365	8.7835	0.679223	15.7396	40.76	1.45868
SZCCHNS2021	7.66446	65.6	MC6	2021-07-13-17:42:00	0-5	Hunan P2	Zhuzhou, Hunan	27.9478	113.221	50	37	Cropland	Rice	Oryza sativa subsp. indica	NA	NA	NA	NA	Bulk soil	MAG	1.37731	38.4059	5.86	205.709	23.7242	1.4909	294.332	23.7376	169.026	72.2601	2.3365	8.7835	0.679223	15.7396	40.76	1.45868
SZCCHNS2022	7.66676	65.6	MC6	2021-07-13-17:42:00	0-5	Hunan P2	Zhuzhou, Hunan	27.9478	113.221	50	37	Cropland	Rice	Oryza sativa subsp. indica	NA	NA	NA	NA	Bulk soil	MAG	1.37731	38.4059	5.86	205.709	23.7242	1.4909	294.332	23.7376	169.026	72.2601	2.3365	8.7835	0.679223	15.7396	40.76	1.45868
SZCCHNS3014	7.66406	65.6	MC6	2021-07-13-17:42:00	0-5	Hunan P3	Zhuzhou, Hunan	27.9478	113.221	50	37	Cropland	Rice	Oryza sativa subsp. indica	NA	NA	NA	NA	Bulk soil	MAG	1.41118	38.423	5.9	312.751	23.5638	1.23575	64.916	4.21676	166.984	74.0042	2.612	8.448	0.943196	15.9969	37.38	1.17638
SZCCHNR1002	7.48851	65.7	MC6	2021-07-13-17:42:00	0-5	Hunan P1	Zhuzhou, Hunan	27.9478	113.221	50	37	Cropland	Rice	Oryza sativa subsp. indica	63	20	tillering stage	Rice root	Rice root	MAG	1.52717	36.2041	5.75	254.126	26.9858	2.91477	136.202	7.01312	161.582	77.0041	2.456	8.7945	0.674907	12.3943	39.12	1.23957
SZCCHNR2011	7.48254	65.7	MC6	2021-07-13-17:42:00	0-5	Hunan P2	Zhuzhou, Hunan	27.9478	113.221	50	37	Cropland	Rice	Oryza sativa subsp. indica	58	20	tillering stage	Rice root	Rice root	MAG	1.37731	38.4059	5.86	205.709	23.7242	1.4909	294.332	23.7376	169.026	72.2601	2.3365	8.7835	0.679223	15.7396	40.76	1.45868
HKCCYLS1011	8.61655	63.5	NA	2022-05-30-15:10:00	0-5	Hong Kong P1	Yuen Long, Hong Kong	22.4183	114.08	30	32	Cropland	Rice	Oryza sativa subsp. japonica	76.5	NA	elongation stage	NA	Bulk soil	MAG	NA	35.2	5.95	NA	NA	NA	NA	NA	NA	NA	NA	NA	NA	NA	NA	NA
HKCCYLRH3061	7.15253	65.8	MC5	2022-05-30-15:10:00	0-5	Hong Kong P3	Yuen Long, Hong Kong	22.4183	114.08	30	32	Cropland	Rice	Oryza sativa subsp. japonica	68.85	NA	elongation stage		Rhizosphere soil	MAG	NA	39	5.71	NA	NA	NA	NA	NA	219.33	NA	1.7	19.3	NA	NA	NA	NA
HKCCYLS3013	7.11763	65.8	MC5	2022-05-30-15:10:00	0-5	Hong Kong P3	Yuen Long, Hong Kong	22.4183	114.08	30	32	Cropland	Rice	Oryza sativa subsp. japonica	68.85	NA	elongation stage		Bulk soil	MAG	NA	39	5.71	NA	NA	NA	NA	NA	219.33	NA	1.7	19.3	NA	NA	NA	NA
HKCCYLRH3147	7.09606	65.9	MC5	2022-05-30-15:10:00	0-5	Hong Kong P3	Yuen Long, Hong Kong	22.4183	114.08	30	32	Cropland	Rice	Oryza sativa subsp. japonica	68.85	NA	elongation stage		Rhizosphere soil	MAG	NA	39	5.71	NA	NA	NA	NA	NA	219.33	NA	1.7	19.3	NA	NA	NA	NA
HKCCYLRH1072	7.17017	65.8	MC5	2022-05-30-15:10:00	0-5	Hong Kong P1	Yuen Long, Hong Kong	22.4183	114.08	30	32	Cropland	Rice	Oryza sativa subsp. japonica	76.5	NA	elongation stage		Rhizosphere soil	MAG	NA	35.2	5.95	NA	NA	NA	NA	NA	200.65	NA	1.5	17.3	NA	NA	NA	NA
HKCCYLS1047	7.01312	65.9	MC5	2022-05-30-15:10:00	0-5	Hong Kong P1	Yuen Long, Hong Kong	22.4183	114.08	30	32	Cropland	Rice	Oryza sativa subsp. japonica	76.5	NA	elongation stage		Bulk soil	MAG	NA	35.2	5.95	NA	NA	NA	NA	NA	200.65	NA	1.5	17.3	NA	NA	NA	NA
HKCCYLRH3073	7.18319	65.8	MC5	2022-05-30-15:10:00	0-5	Hong Kong P3	Yuen Long, Hong Kong	22.4183	114.08	30	32	Cropland	Rice	Oryza sativa subsp. japonica	68.85	NA	elongation stage		Rhizosphere soil	MAG	NA	39	5.71	NA	NA	NA	NA	NA	219.33	NA	1.7	19.3	NA	NA	NA	NA
HKCCYLS2058	7.18335	65.8	MC5	2022-05-30-15:10:00	0-5	Hong Kong P2	Yuen Long, Hong Kong	22.4183	114.08	30	32	Cropland	Rice	Oryza sativa subsp. japonica	76.5	NA	elongation stage		Bulk soil	MAG	NA	38.8	6.05	NA	NA	NA	NA	NA	207.93	NA	1.8	20.6	NA	NA	NA	NA
HKCCYLR1051	7.24457	65.8	MC5	2022-05-30-15:10:00	0-5	Hong Kong P1	Yuen Long, Hong Kong	22.4183	114.08	30	32	Cropland	Rice	Oryza sativa subsp. japonica	76.5	NA	elongation stage		Rice root	MAG	NA	35.2	5.95	NA	NA	NA	NA	NA	200.65	NA	1.5	17.3	NA	NA	NA	NA
HKCCYLS2033	7.07446	65.8	MC5	2022-05-30-15:10:00	0-5	Hong Kong P2	Yuen Long, Hong Kong	22.4183	114.08	30	32	Cropland	Rice	Oryza sativa subsp. japonica	76.5	NA	elongation stage		Bulk soil	MAG	NA	38.8	6.05	NA	NA	NA	NA	NA	207.93	NA	1.8	20.6	NA	NA	NA	NA
HKCCYLRH3083	7.06835	65.8	MC5	2022-05-30-15:10:00	0-5	Hong Kong P3	Yuen Long, Hong Kong	22.4183	114.08	30	32	Cropland	Rice	Oryza sativa subsp. japonica	68.85	NA	elongation stage		Rhizosphere soil	MAG	NA	39	5.71	NA	NA	NA	NA	NA	219.33	NA	1.7	19.3	NA	NA	NA	NA
HKCCYLRH2047	7.06873	65.8	MC5	2022-05-30-15:10:00	0-5	Hong Kong P2	Yuen Long, Hong Kong	22.4183	114.08	30	32	Cropland	Rice	Oryza sativa subsp. japonica	76.5	NA	elongation stage		Rhizosphere soil	MAG	NA	38.8	6.05	NA	NA	NA	NA	NA	207.93	NA	1.8	20.6	NA	NA	NA	NA
HKCCYLS3027	7.06143	65.9	MC5	2022-05-30-15:10:00	0-5	Hong Kong P3	Yuen Long, Hong Kong	22.4183	114.08	30	32	Cropland	Rice	Oryza sativa subsp. japonica	68.85	NA	elongation stage		Bulk soil	MAG	NA	39	5.71	NA	NA	NA	NA	NA	219.33	NA	1.7	19.3	NA	NA	NA	NA
HKCCYLRH2033	7.14007	65.8	MC5	2022-05-30-15:10:00	0-5	Hong Kong P2	Yuen Long, Hong Kong	22.4183	114.08	30	32	Cropland	Rice	Oryza sativa subsp. japonica	76.5	NA	elongation stage		Rhizosphere soil	MAG	NA	38.8	6.05	NA	NA	NA	NA	NA	207.93	NA	1.8	20.6	NA	NA	NA	NA
HKCCYLRH2015	7.35282	65.7	MC5	2022-05-30-15:10:00	0-5	Hong Kong P2	Yuen Long, Hong Kong	22.4183	114.08	30	32	Cropland	Rice	Oryza sativa subsp. japonica	76.5	NA	elongation stage		Rhizosphere soil	MAG	NA	38.8	6.05	NA	NA	NA	NA	NA	207.93	NA	1.8	20.6	NA	NA	NA	NA
HKCCYLRH30022	7.06542	65.9	MC5	2022-05-30-15:10:00	0-5	Hong Kong P3	Yuen Long, Hong Kong	22.4183	114.08	30	32	Cropland	Rice	Oryza sativa subsp. japonica	68.85	NA	elongation stage		Rhizosphere soil	MAG	NA	39	5.71	NA	NA	NA	NA	NA	219.33	NA	1.7	19.3	NA	NA	NA	NA
HKCCYLRH30041	7.05756	65.9	MC5	2022-05-30-15:10:00	0-5	Hong Kong P3	Yuen Long, Hong Kong	22.4183	114.08	30	32	Cropland	Rice	Oryza sativa subsp. japonica	68.85	NA	elongation stage		Rhizosphere soil	MAG	NA	39	5.71	NA	NA	NA	NA	NA	219.33	NA	1.7	19.3	NA	NA	NA	NA
HKCCYLRH2060	7.17663	65.8	MC5	2022-05-30-15:10:00	0-5	Hong Kong P2	Yuen Long, Hong Kong	22.4183	114.08	30	32	Cropland	Rice	Oryza sativa subsp. japonica	76.5	NA	elongation stage		Rhizosphere soil	MAG	NA	38.8	6.05	NA	NA	NA	NA	NA	207.93	NA	1.8	20.6	NA	NA	NA	NA
HKCCYLS1054	7.11019	65.9	MC5	2022-05-30-15:10:00	0-5	Hong Kong P1	Yuen Long, Hong Kong	22.4183	114.08	30	32	Cropland	Rice	Oryza sativa subsp. japonica	76.5	NA	elongation stage		Bulk soil	MAG	NA	35.2	5.95	NA	NA	NA	NA	NA	200.65	NA	1.5	17.3	NA	NA	NA	NA
HKCCYLRH3074	7.13123	65.9	MC5	2022-05-30-15:10:00	0-5	Hong Kong P3	Yuen Long, Hong Kong	22.4183	114.08	30	32	Cropland	Rice	Oryza sativa subsp. japonica	68.85	NA	elongation stage		Rhizosphere soil	MAG	NA	39	5.71	NA	NA	NA	NA	NA	219.33	NA	1.7	19.3	NA	NA	NA	NA
HKCCYLRH3234	7.29391	65.7	MC5	2022-05-30-15:10:00	0-5	Hong Kong P3	Yuen Long, Hong Kong	22.4183	114.08	30	32	Cropland	Rice	Oryza sativa subsp. japonica	68.85	NA	elongation stage		Rhizosphere soil	MAG	NA	39	5.71	NA	NA	NA	NA	NA	219.33	NA	1.7	19.3	NA	NA	NA	NA
HKCCYLRH3019	7.29586	65.7	MC5	2022-05-30-15:10:00	0-5	Hong Kong P3	Yuen Long, Hong Kong	22.4183	114.08	30	32	Cropland	Rice	Oryza sativa subsp. japonica	68.85	NA	elongation stage		Rhizosphere soil	MAG	NA	39	5.71	NA	NA	NA	NA	NA	219.33	NA	1.7	19.3	NA	NA	NA	NA
HKCCYLRH3089	7.56461	65.4	MC2	2022-05-30-15:10:00	0-5	Hong Kong P3	Yuen Long, Hong Kong	22.4183	114.08	30	32	Cropland	Rice	Oryza sativa subsp. japonica	68.85	NA	elongation stage		Rhizosphere soil	MAG	NA	39	5.71	NA	NA	NA	NA	NA	219.33	NA	1.7	19.3	NA	NA	NA	NA
HKCCYLRH1030	7.49874	65.4	MC2	2022-05-30-15:10:00	0-5	Hong Kong P1	Yuen Long, Hong Kong	22.4183	114.08	30	32	Cropland	Rice	Oryza sativa subsp. japonica	76.5	NA	elongation stage		Rhizosphere soil	MAG	NA	35.2	5.95	NA	NA	NA	NA	NA	200.65	NA	1.5	17.3	NA	NA	NA	NA
HKCCYLRH3059	7.09691	65.6	MC2	2022-05-30-15:10:00	0-5	Hong Kong P3	Yuen Long, Hong Kong	22.4183	114.08	30	32	Cropland	Rice	Oryza sativa subsp. japonica	68.85	NA	elongation stage		Rhizosphere soil	MAG	NA	39	5.71	NA	NA	NA	NA	NA	219.33	NA	1.7	19.3	NA	NA	NA	NA
HKCCYLR1029	7.15071	65.6	MC2	2022-05-30-15:10:00	0-5	Hong Kong P1	Yuen Long, Hong Kong	22.4183	114.08	30	32	Cropland	Rice	Oryza sativa subsp. japonica	76.5	NA	elongation stage		Rice root	MAG	NA	35.2	5.95	NA	NA	NA	NA	NA	200.65	NA	1.5	17.3	NA	NA	NA	NA
HKCCYLR1023	7.15033	65.6	MC2	2022-05-30-15:10:00	0-5	Hong Kong P1	Yuen Long, Hong Kong	22.4183	114.08	30	32	Cropland	Rice	Oryza sativa subsp. japonica	76.5	NA	elongation stage		Rice root	MAG	NA	35.2	5.95	NA	NA	NA	NA	NA	200.65	NA	1.5	17.3	NA	NA	NA	NA
HKCCYLR1028	7.14992	65.6	MC2	2022-05-30-15:10:00	0-5	Hong Kong P1	Yuen Long, Hong Kong	22.4183	114.08	30	32	Cropland	Rice	Oryza sativa subsp. japonica	76.5	NA	elongation stage		Rice root	MAG	NA	35.2	5.95	NA	NA	NA	NA	NA	200.65	NA	1.5	17.3	NA	NA	NA	NA
HKCCYLR1022	7.15345	65.6	MC2	2022-05-30-15:10:00	0-5	Hong Kong P1	Yuen Long, Hong Kong	22.4183	114.08	30	32	Cropland	Rice	Oryza sativa subsp. japonica	76.5	NA	elongation stage		Rice root	MAG	NA	35.2	5.95	NA	NA	NA	NA	NA	200.65	NA	1.5	17.3	NA	NA	NA	NA
HKCCYLS1075	7.32971	65.5	MC2	2022-05-30-15:10:00	0-5	Hong Kong P1	Yuen Long, Hong Kong	22.4183	114.08	30	32	Cropland	Rice	Oryza sativa subsp. japonica	76.5	NA	elongation stage		Bulk soil	MAG	NA	35.2	5.95	NA	NA	NA	NA	NA	200.65	NA	1.5	17.3	NA	NA	NA	NA
HKCCYLRH3078	7.3317	65.5	MC2	2022-05-30-15:10:00	0-5	Hong Kong P3	Yuen Long, Hong Kong	22.4183	114.08	30	32	Cropland	Rice	Oryza sativa subsp. japonica	68.85	NA	elongation stage		Rhizosphere soil	MAG	NA	39	5.71	NA	NA	NA	NA	NA	219.33	NA	1.7	19.3	NA	NA	NA	NA
HKCCYLRH3005	7.33075	65.5	MC2	2022-05-30-15:10:00	0-5	Hong Kong P3	Yuen Long, Hong Kong	22.4183	114.08	30	32	Cropland	Rice	Oryza sativa subsp. japonica	68.85	NA	elongation stage		Rhizosphere soil	MAG	NA	39	5.71	NA	NA	NA	NA	NA	219.33	NA	1.7	19.3	NA	NA	NA	NA
HKCCYLS3070	7.33172	65.5	MC2	2022-05-30-15:10:00	0-5	Hong Kong P3	Yuen Long, Hong Kong	22.4183	114.08	30	32	Cropland	Rice	Oryza sativa subsp. japonica	68.85	NA	elongation stage		Bulk soil	MAG	NA	39	5.71	NA	NA	NA	NA	NA	219.33	NA	1.7	19.3	NA	NA	NA	NA
HKCCYLR1013	7.33023	65.5	MC2	2022-05-30-15:10:00	0-5	Hong Kong P1	Yuen Long, Hong Kong	22.4183	114.08	30	32	Cropland	Rice	Oryza sativa subsp. japonica	76.5	NA	elongation stage		Rice root	MAG	NA	35.2	5.95	NA	NA	NA	NA	NA	200.65	NA	1.5	17.3	NA	NA	NA	NA
HKCCYLRH1062	7.34952	65.5	MC2	2022-05-30-15:10:00	0-5	Hong Kong P1	Yuen Long, Hong Kong	22.4183	114.08	30	32	Cropland	Rice	Oryza sativa subsp. japonica	76.5	NA	elongation stage		Rhizosphere soil	MAG	NA	35.2	5.95	NA	NA	NA	NA	NA	200.65	NA	1.5	17.3	NA	NA	NA	NA
HKCCYLRH1034	7.35067	65.5	MC2	2022-05-30-15:10:00	0-5	Hong Kong P1	Yuen Long, Hong Kong	22.4183	114.08	30	32	Cropland	Rice	Oryza sativa subsp. japonica	76.5	NA	elongation stage		Rhizosphere soil	MAG	NA	35.2	5.95	NA	NA	NA	NA	NA	200.65	NA	1.5	17.3	NA	NA	NA	NA
HKCCYLRH3097	7.07997	65.7	MC2	2022-05-30-15:10:00	0-5	Hong Kong P3	Yuen Long, Hong Kong	22.4183	114.08	30	32	Cropland	Rice	Oryza sativa subsp. japonica	68.85	NA	elongation stage		Rhizosphere soil	MAG	NA	39	5.71	NA	NA	NA	NA	NA	219.33	NA	1.7	19.3	NA	NA	NA	NA
HKCCYLRH1065	7.32342	65.6	MC2	2022-05-30-15:10:00	0-5	Hong Kong P1	Yuen Long, Hong Kong	22.4183	114.08	30	32	Cropland	Rice	Oryza sativa subsp. japonica	76.5	NA	elongation stage		Rhizosphere soil	MAG	NA	35.2	5.95	NA	NA	NA	NA	NA	200.65	NA	1.5	17.3	NA	NA	NA	NA
HKCCYLRH1074	7.25518	65.6	MC2	2022-05-30-15:10:00	0-5	Hong Kong P1	Yuen Long, Hong Kong	22.4183	114.08	30	32	Cropland	Rice	Oryza sativa subsp. japonica	76.5	NA	elongation stage		Rhizosphere soil	MAG	NA	35.2	5.95	NA	NA	NA	NA	NA	200.65	NA	1.5	17.3	NA	NA	NA	NA
HKCCYLS1049	7.25487	65.6	MC2	2022-05-30-15:10:00	0-5	Hong Kong P1	Yuen Long, Hong Kong	22.4183	114.08	30	32	Cropland	Rice	Oryza sativa subsp. japonica	76.5	NA	elongation stage		Bulk soil	MAG	NA	35.2	5.95	NA	NA	NA	NA	NA	200.65	NA	1.5	17.3	NA	NA	NA	NA
HKCCYLRH1043	7.25291	65.6	MC2	2022-05-30-15:10:00	0-5	Hong Kong P1	Yuen Long, Hong Kong	22.4183	114.08	30	32	Cropland	Rice	Oryza sativa subsp. japonica	76.5	NA	elongation stage		Rhizosphere soil	MAG	NA	35.2	5.95	NA	NA	NA	NA	NA	200.65	NA	1.5	17.3	NA	NA	NA	NA
HKCCYLRH1032	7.25434	65.6	MC2	2022-05-30-15:10:00	0-5	Hong Kong P1	Yuen Long, Hong Kong	22.4183	114.08	30	32	Cropland	Rice	Oryza sativa subsp. japonica	76.5	NA	elongation stage		Rhizosphere soil	MAG	NA	35.2	5.95	NA	NA	NA	NA	NA	200.65	NA	1.5	17.3	NA	NA	NA	NA
HKCCYLRH1144	7.25432	65.6	MC2	2022-05-30-15:10:00	0-5	Hong Kong P1	Yuen Long, Hong Kong	22.4183	114.08	30	32	Cropland	Rice	Oryza sativa subsp. japonica	76.5	NA	elongation stage		Rhizosphere soil	MAG	NA	35.2	5.95	NA	NA	NA	NA	NA	200.65	NA	1.5	17.3	NA	NA	NA	NA
HKCCYLRH1073	7.25402	65.6	MC2	2022-05-30-15:10:00	0-5	Hong Kong P1	Yuen Long, Hong Kong	22.4183	114.08	30	32	Cropland	Rice	Oryza sativa subsp. japonica	76.5	NA	elongation stage		Rhizosphere soil	MAG	NA	35.2	5.95	NA	NA	NA	NA	NA	200.65	NA	1.5	17.3	NA	NA	NA	NA
HKCCYLR20261	7.7845	65.7	MC8	2022-05-30-15:10:00	0-5	Hong Kong P2	Yuen Long, Hong Kong	22.4183	114.08	30	32	Cropland	Rice	Oryza sativa subsp. japonica	76.5	NA	elongation stage		Rice root	MAG	NA	38.8	6.05	NA	NA	NA	NA	NA	207.93	NA	1.8	20.6	NA	NA	NA	NA
HKCCYLS3077	7.755	65.6	MC8	2022-05-30-15:10:00	0-5	Hong Kong P3	Yuen Long, Hong Kong	22.4183	114.08	30	32	Cropland	Rice	Oryza sativa subsp. japonica	68.85	NA	elongation stage		Bulk soil	MAG	NA	39	5.71	NA	NA	NA	NA	NA	219.33	NA	1.7	19.3	NA	NA	NA	NA
HKCCYLRH3099	7.65168	65.7	MC8	2022-05-30-15:10:00	0-5	Hong Kong P3	Yuen Long, Hong Kong	22.4183	114.08	30	32	Cropland	Rice	Oryza sativa subsp. japonica	68.85	NA	elongation stage		Rhizosphere soil	MAG	NA	39	6.05	NA	NA	NA	NA	NA	219.33	NA	1.7	19.3	NA	NA	NA	NA
HKCCYLRH2057	7.63709	65.7	MC8	2022-05-30-15:10:00	0-5	Hong Kong P2	Yuen Long, Hong Kong	22.4183	114.08	30	32	Cropland	Rice	Oryza sativa subsp. japonica	76.5	NA	elongation stage		Rhizosphere soil	MAG	NA	38.8	6.05	NA	NA	NA	NA	NA	207.93	NA	1.8	20.6	NA	NA	NA	NA
HKCCYLS2038	8.14624	65.2	MC9	2022-05-30-15:10:00	0-5	Hong Kong P2	Yuen Long, Hong Kong	22.4183	114.08	30	32	Cropland	Rice	Oryza sativa subsp. japonica	76.5	NA	elongation stage		Bulk soil	MAG	NA	38.8	5.71	NA	NA	NA	NA	NA	207.93	NA	1.8	20.6	NA	NA	NA	NA
HKCCYLRH3095	8.04325	65.3	MC9	2022-05-30-15:10:00	0-5	Hong Kong P3	Yuen Long, Hong Kong	22.4183	114.08	30	32	Cropland	Rice	Oryza sativa subsp. japonica	68.85	NA	elongation stage		Rhizosphere soil	MAG	NA	39	5.71	NA	NA	NA	NA	NA	219.33	NA	1.7	19.3	NA	NA	NA	NA
HKCCYLS20291	8.0675	65.2	MC9	2022-05-30-15:10:00	0-5	Hong Kong P2	Yuen Long, Hong Kong	22.4183	114.08	30	32	Cropland	Rice	Oryza sativa subsp. japonica	76.5	NA	elongation stage		Bulk soil	MAG	NA	38.8	6.05	NA	NA	NA	NA	NA	207.93	NA	1.8	20.6	NA	NA	NA	NA
HKCCYLR10142	8.07229	65.3	MC11	2022-05-30-15:10:00	0-5	Hong Kong P1	Yuen Long, Hong Kong	22.4183	114.08	30	32	Cropland	Rice	Oryza sativa subsp. japonica	76.5	NA	elongation stage		Rice root	MAG	NA	35.2	5.95	NA	NA	NA	NA	NA	200.65	NA	1.5	17.3	NA	NA	NA	NA
HKCCYLR1018	8.02411	65.4	MC11	2022-05-30-15:10:00	0-5	Hong Kong P1	Yuen Long, Hong Kong	22.4183	114.08	30	32	Cropland	Rice	Oryza sativa subsp. japonica	76.5	NA	elongation stage		Rice root	MAG	NA	35.2	5.95	NA	NA	NA	NA	NA	200.65	NA	1.5	17.3	NA	NA	NA	NA
HKCCYLR1033	8.02846	65.4	MC11	2022-05-30-15:10:00	0-5	Hong Kong P1	Yuen Long, Hong Kong	22.4183	114.08	30	32	Cropland	Rice	Oryza sativa subsp. japonica	76.5	NA	elongation stage		Rice root	MAG	NA	35.2	5.95	NA	NA	NA	NA	NA	200.65	NA	1.5	17.3	NA	NA	NA	NA
HKCCYLR10402	8.02152	65.4	MC11	2022-05-30-15:10:00	0-5	Hong Kong P1	Yuen Long, Hong Kong	22.4183	114.08	30	32	Cropland	Rice	Oryza sativa subsp. japonica	76.5	NA	elongation stage		Rice root	MAG	NA	35.2	5.95	NA	NA	NA	NA	NA	200.65	NA	1.5	17.3	NA	NA	NA	NA

## Sheet: Dataset S4
Dataset S4. Ecology information of all strains downloaded from NCBI.
Strain name	Distribution in PB main cluster	GenBank assembly accession	Lifestyle	Isolation site	Host	Isolation source	Genome Size (Mb)	GC Content (%)
Bradyrhizobium denitrificans SZCCT0094	MC10	GCA_018129525.1	Free-living	China:Heilongjiang	Glycine max	Soybean rhizosphere soil	8.49549	65
Bradyrhizobium sp. BTAi1	MC10	GCA_000015165.1	Sym	USA: North America	Aeschynomene indica	Stem nodule	8.49351	65
Bradyrhizobium sp. LMG 8443	MC10	GCA_013179005.1	Sym	China	Aeschynomene indica	Root nodule	8.33329	65
Bradyrhizobium oligotrophicum S58	NA	GCA_000344805.1	Free-living	Japan	Not applicable	Paddy field soil	8.26417	65
Bradyrhizobium sp. 81013	MC7	GCA_013178975.1	Sym	China	Aeschynomene indica	Root nodule	7.50958	66
Bradyrhizobium sp. 83002	MC7	GCA_013178945.1	Sym	China	Aeschynomene indica	Root nodule	7.52225	65
Bradyrhizobium sp. 83012	MC7	GCA_013178925.1	Sym	China	Aeschynomene indica	Root nodule	7.49685	66
Bradyrhizobium sp. A19	NA	GCA_021088345.1	Sym	Canada: Ottawa, Ontario	Aeschynomene indica	Root nodule	8.43585	65
Bradyrhizobium sp. ORS278	NA	GCA_000026145.1	Sym	Africa: Senegal	Aeschynomene sensitiva	Stem nodule	7.45659	66
Bradyrhizobium sp. ORS285	NA	GCA_000239755.2	Sym	Africa: Senegal	Aeschynomene afraspera	Stem nodule	7.7971	65
Bradyrhizobium sp. ORS375	NA	GCA_000239775.2	Sym	Senegal: Bambey	Vigna unguiculata	Root nodule	7.85947	65
Bradyrhizobium sp. STM 3809	NA	GCA_000239795.2	Sym	French: Guiana	Aeschynomene sensitiva	Stem nodule	7.31175	66
Bradyrhizobium sp. STM 3843	NA	GCA_000239815.2	Sym	French: Guiana	Aeschynomene sensitiva	Stem nodule	8.43479	64

## Sheet: Dataset S5
Dataset S5. The specific genes in PB Clade 1, Clade 2, and Clade 3.
KO_ID	Gene	Description	specific presence in Clade	percentage in Clade1 (%)	percentage in Clade2+3 (%)	raw pvalue	corrected pvalue	found module IDs	found module names	found pathway IDs	found pathway names
K05836	hutC	GntR family transcriptional regulator, histidine utilization repressor	Clade 3+2	100	1.3423	7.39e-106	3.84e-104
K05603	hutF	formimidoylglutamate deiminase [EC:3.5.3.13]	Clade 3+2	100	1.3423	7.39e-106	3.84e-104	M00045	Histidine degradation, histidine => N-formiminoglutamate => glutamate	00340;01100	Histidine metabolism;Metabolic pathways
K01745	hutH, HAL	histidine ammonia-lyase [EC:4.3.1.3]	Clade 3+2	100	1.3423	7.39e-106	3.84e-104	M00045	Histidine degradation, histidine => N-formiminoglutamate => glutamate	00340;01100	Histidine metabolism;Metabolic pathways
K01468	hutI, AMDHD1	imidazolonepropionase [EC:3.5.2.7]	Clade 3+2	100	1.3423	7.39e-106	3.84e-104	M00045	Histidine degradation, histidine => N-formiminoglutamate => glutamate	00340;01100	Histidine metabolism;Metabolic pathways
K01712	hutU, UROC1	urocanate hydratase [EC:4.2.1.49]	Clade 3+2	100	1.3423	7.39e-106	3.84e-104	M00045	Histidine degradation, histidine => N-formiminoglutamate => glutamate	00340;01100	Histidine metabolism;Metabolic pathways
K03670	mdoG	periplasmic glucans biosynthesis protein	Clade 3+2	100	1.3423	7.39e-106	3.84e-104
K03669	mdoH	membrane glycosyltransferase [EC:2.4.1.-]	Clade 3+2	100	1.3423	7.39e-106	3.84e-104
K10117	msmE	raffinose/stachyose/melibiose transport system substrate-binding protein	Clade 3+2	100	13.4228	5.9e-81	1.13e-79			2010	ABC transporters
K10118	msmF	raffinose/stachyose/melibiose transport system permease protein	Clade 3+2	100	13.4228	5.9e-81	1.13e-79			2010	ABC transporters
K10119	msmG	raffinose/stachyose/melibiose transport system permease protein	Clade 3+2	100	13.4228	5.9e-81	1.13e-79			2010	ABC transporters
K21136	triA	membrane fusion protein, multidrug efflux system	Clade 3+2	100	1.3423	7.39e-106	3.84e-104
K21137	triB	membrane fusion protein, multidrug efflux system	Clade 3+2	100	1.3423	7.39e-106	3.84e-104
K21134	triC	multidrug efflux pump	Clade 3+2	100	1.3423	7.39e-106	3.84e-104
K01039	gctA	glutaconate CoA-transferase, subunit A [EC:2.8.3.12]	Clade 3+2	78.1116	1.3423	3.39e-58	4.68e-57			00643;00650;01100;01120	Styrene degradation;Butanoate metabolism;Metabolic pathways;Microbial metabolism in diverse environments
K01040	gctB	glutaconate CoA-transferase, subunit B [EC:2.8.3.12]	Clade 3+2	78.1116	1.3423	3.39e-58	4.68e-57			00643;00650;01100;01120	Styrene degradation;Butanoate metabolism;Metabolic pathways;Microbial metabolism in diverse environments
K05878	dhaK	phosphoenolpyruvate---glycerone phosphotransferase subunit DhaK [EC:2.7.1.121]	Clade 3+2	86.2661	1.3423	1.36e-70	2.28e-69			00561;01100	Glycerolipid metabolism;Metabolic pathways
K05879	dhaL	phosphoenolpyruvate---glycerone phosphotransferase subunit DhaL [EC:2.7.1.121]	Clade 3+2	86.2661	1.3423	1.36e-70	2.28e-69			00561;01100	Glycerolipid metabolism;Metabolic pathways
K05881	dhaM	phosphoenolpyruvate---glycerone phosphotransferase subunit DhaM [EC:2.7.1.121]	Clade 3+2	86.2661	1.3423	1.36e-70	2.28e-69			00561;01100	Glycerolipid metabolism;Metabolic pathways
K03186	ubiX, bsdB, PAD1	flavin prenyltransferase [EC:2.5.1.129]	Clade 3+2	81.5451	1.3423	4.85e-63	7.21e-62	M00117;M00849	Ubiquinone biosynthesis, prokaryotes, chorismate (+ polyprenyl-PP) => ubiquinol;C5 isoprenoid biosynthesis, mevalonate pathway, archaea	00130;00627;00740;00900;00940;01100;01110;01120;01220;01240	Ubiquinone and other terpenoid-quinone biosynthesis;Aminobenzoate degradation;Riboflavin metabolism;Terpenoid backbone biosynthesis;Phenylpropanoid biosynthesis;Metabolic pathways;Biosynthesis of secondary metabolites;Microbial metabolism in diverse environments;Degradation of aromatic compounds;Biosynthesis of cofactors
K24843	ubiT	O2-independent ubiquinone biosynthesis accessory factor UbiT	Clade 3+2	81.1159	1.3423	3.94e-62	5.78e-61
K24844	ubiU	O2-independent ubiquinone biosynthesis protein UbiU	Clade 3+2	81.1159	1.3423	3.94e-62	5.78e-61
K24845	ubiV	O2-independent ubiquinone biosynthesis protein UbiV	Clade 3+2	81.1159	1.3423	3.94e-62	5.78e-61
K03182	ubiD	4-hydroxy-3-polyprenylbenzoate decarboxylase [EC:4.1.1.98]	Clade 3+2	80.6867	1.3423	8.77e-62	1.28e-60	M00117	Ubiquinone biosynthesis, prokaryotes, chorismate (+ polyprenyl-PP) => ubiquinol	00130;01100;01110;01240	Ubiquinone and other terpenoid-quinone biosynthesis;Metabolic pathways;Biosynthesis of secondary metabolites;Biosynthesis of cofactors
K00370	narG, narZ, nxrA	nitrate reductase / nitrite oxidoreductase, alpha subunit [EC:1.7.5.1 1.7.99.-]	Clade 3+2	68.2403	1.3423	3.86e-46	4.68e-45	M00529;M00530;M00804	Denitrification, nitrate => nitrogen;Dissimilatory nitrate reduction, nitrate => ammonia;Complete nitrification, comammox, ammonia => nitrite => nitrate	00910;01100;01120;02020	Nitrogen metabolism;Metabolic pathways;Microbial metabolism in diverse environments;Two-component system
K00371	narH, narY, nxrB	nitrate reductase / nitrite oxidoreductase, beta subunit [EC:1.7.5.1 1.7.99.-]	Clade 3+2	68.2403	1.3423	3.86e-46	4.68e-45	M00529;M00530;M00804	Denitrification, nitrate => nitrogen;Dissimilatory nitrate reduction, nitrate => ammonia;Complete nitrification, comammox, ammonia => nitrite => nitrate	00910;01100;01120;02020	Nitrogen metabolism;Metabolic pathways;Microbial metabolism in diverse environments;Two-component system
K00374	narI, narV	nitrate reductase gamma subunit [EC:1.7.5.1 1.7.99.-]	Clade 3+2	68.2403	1.3423	3.86e-46	4.68e-45	M00529;M00530	Denitrification, nitrate => nitrogen;Dissimilatory nitrate reduction, nitrate => ammonia	00910;01100;01120;02020	Nitrogen metabolism;Metabolic pathways;Microbial metabolism in diverse environments;Two-component system
K00373	narJ, narW	nitrate reductase molybdenum cofactor assembly chaperone NarJ/NarW	Clade 3+2	68.2403	1.3423	3.86e-46	4.68e-45			2020	Two-component system
K11337	bchC	bacteriochlorophyllide a dehydrogenase [EC:1.1.1.396]	Clade 3	92.7039	0	1.79e-87	4.09e-86			00860;01110	Porphyrin metabolism;Biosynthesis of secondary metabolites
K11336	bchF	3-vinyl bacteriochlorophyllide hydratase [EC:4.2.1.165]	Clade 3	92.7039	0	1.79e-87	4.09e-86			00860;01110	Porphyrin metabolism;Biosynthesis of secondary metabolites
K03428	bchM, chlM	magnesium-protoporphyrin O-methyltransferase [EC:2.1.1.11]	Clade 3	92.7039	0	1.79e-87	4.09e-86			00860;01100;01110	Porphyrin metabolism;Metabolic pathways;Biosynthesis of secondary metabolites
K06049	bchO	magnesium chelatase accessory protein	Clade 3	92.7039	0	1.79e-87	4.09e-86
K11333	bchX	3,8-divinyl chlorophyllide a/chlorophyllide a reductase subunit X [EC:1.3.7.14 1.3.7.15]	Clade 3	92.7039	0	1.79e-87	4.09e-86			00860;01110	Porphyrin metabolism;Biosynthesis of secondary metabolites
K11334	bchY	3,8-divinyl chlorophyllide a/chlorophyllide a reductase subunit Y [EC:1.3.7.14 1.3.7.15]	Clade 3	92.2747	0	1.66e-86	3.62e-85			00860;01110	Porphyrin metabolism;Biosynthesis of secondary metabolites
K11335	bchZ	3,8-divinyl chlorophyllide a/chlorophyllide a reductase subunit Z [EC:1.3.7.14 1.3.7.15]	Clade 3	90.1288	0	5.82e-82	1.16e-80			00860;01110	Porphyrin metabolism;Biosynthesis of secondary metabolites
K04036	bchJ	divinyl protochlorophyllide a 8-vinyl-reductase [EC:1.-.-.-]	Clade 3	82.4034	0	2.04e-68	3.31e-67			00860;01100;01110	Porphyrin metabolism;Metabolic pathways;Biosynthesis of secondary metabolites
K04039	chlB	light-independent protochlorophyllide reductase subunit B [EC:1.3.7.7]	Clade 3	92.2747	0	1.66e-86	3.62e-85			00860;01100;01110	Porphyrin metabolism;Metabolic pathways;Biosynthesis of secondary metabolites
K03403	chlH, bchH	magnesium chelatase subunit H [EC:6.6.1.1]	Clade 3	92.7039	0	1.79e-87	4.09e-86			00860;01100;01110	Porphyrin metabolism;Metabolic pathways;Biosynthesis of secondary metabolites
K03405	chlI, bchI	magnesium chelatase subunit I [EC:6.6.1.1]	Clade 3	92.7039	0	1.79e-87	4.09e-86			00860;01100;01110	Porphyrin metabolism;Metabolic pathways;Biosynthesis of secondary metabolites
K04037	chlL	light-independent protochlorophyllide reductase subunit L [EC:1.3.7.7]	Clade 3	92.7039	0	1.79e-87	4.09e-86			00860;01100;01110	Porphyrin metabolism;Metabolic pathways;Biosynthesis of secondary metabolites
K04038	chlN	light-independent protochlorophyllide reductase subunit N [EC:1.3.7.7]	Clade 3	92.7039	0	1.79e-87	4.09e-86			00860;01100;01110	Porphyrin metabolism;Metabolic pathways;Biosynthesis of secondary metabolites
K10960	chlP, bchP	geranylgeranyl diphosphate/geranylgeranyl-bacteriochlorophyllide a reductase [EC:1.3.1.83 1.3.1.111]	Clade 3	92.7039	0	1.79e-87	4.09e-86			00860;00900;01100;01110	Porphyrin metabolism;Terpenoid backbone biosynthesis;Metabolic pathways;Biosynthesis of secondary metabolites
K04040	chlG, bchG	chlorophyll/bacteriochlorophyll a synthase [EC:2.5.1.62 2.5.1.133]	Clade 3	92.2747	0	1.66e-86	3.62e-85			00860;01100;01110	Porphyrin metabolism;Metabolic pathways;Biosynthesis of secondary metabolites
K09844	crtC	carotenoid 1,2-hydratase [EC:4.2.1.131]	Clade 3	92.7039	0	1.79e-87	4.09e-86			00906;01100;01110	Carotenoid biosynthesis;Metabolic pathways;Biosynthesis of secondary metabolites
K09845	crtD	1-hydroxycarotenoid 3,4-desaturase [EC:1.3.99.27]	Clade 3	92.7039	0	1.79e-87	4.09e-86			00906;01100;01110	Carotenoid biosynthesis;Metabolic pathways;Biosynthesis of secondary metabolites
K10027	crtI	phytoene desaturase [EC:1.3.99.26 1.3.99.28 1.3.99.29 1.3.99.31]	Clade 3	92.7039	0	1.79e-87	4.09e-86			00906;01100;01110	Carotenoid biosynthesis;Metabolic pathways;Biosynthesis of secondary metabolites
K09846	crtF	demethylspheroidene O-methyltransferase [EC:2.1.1.210]	Clade 3	90.5579	0	7.79e-83	1.58e-81			00906;01100;01110	Carotenoid biosynthesis;Metabolic pathways;Biosynthesis of secondary metabolites
K08226	pucC	MFS transporter, BCD family, chlorophyll transporter	Clade 3	92.7039	0	1.79e-87	4.09e-86
K08926	pufA	light-harvesting complex 1 alpha chain	Clade 3	92.7039	0	1.79e-87	4.09e-86			2020	Two-component system
K08927	pufB	light-harvesting complex 1 beta chain	Clade 3	92.7039	0	1.79e-87	4.09e-86			2020	Two-component system
K08929	pufM	photosynthetic reaction center M subunit	Clade 3	92.7039	0	1.79e-87	4.09e-86	M00597	Anoxygenic photosystem II	2020	Two-component system
K08928	pufL	photosynthetic reaction center L subunit	Clade 3	92.2747	0	1.66e-86	3.62e-85	M00597	Anoxygenic photosystem II	2020	Two-component system
K13991	puhA	photosynthetic reaction center H subunit	Clade 3	92.7039	0	1.79e-87	4.09e-86			2020	Two-component system
K10125	dctB	two-component system, NtrC family, C4-dicarboxylate transport sensor histidine kinase DctB [EC:2.7.13.3]	Clade 3	95.279	0	8.33e-94	2.49e-92			2020	Two-component system
K10126	dctD	two-component system, NtrC family, C4-dicarboxylate transport response regulator DctD	Clade 3	95.279	0	8.33e-94	2.49e-92			2020	Two-component system
K12542	lapC	membrane fusion protein, adhesin transport system	Clade 3	89.6996	0	4.2e-81	8.29e-80
K12541	lapB	ATP-binding cassette, subfamily C, bacterial LapB	Clade 3	83.691	0	1.93e-70	3.18e-69			2010	ABC transporters
K12543	lapE	outer membrane protein, adhesin transport system	Clade 3	83.691	0	1.93e-70	3.18e-69
K03220	yscD, sctD, ssaD	type III secretion protein D	Clade 3	47.6395	0	1.66e-30	1.68e-29
K03222	yscJ, sctJ, hrcJ, ssaJ	type III secretion protein J	Clade 3	47.6395	0	1.66e-30	1.68e-29	M00542;M00660	EHEC/EPEC pathogenicity signature, T3SS and effectors;Xanthomonas spp. pathogenicity signature, T3SS and effectors	3070	Bacterial secretion system
K03223	yscL, sctL	type III secretion protein L	Clade 3	47.6395	0	1.66e-30	1.68e-29	M00660	Xanthomonas spp. pathogenicity signature, T3SS and effectors	3070	Bacterial secretion system
K03225	yscQ, sctQ, hrcQ, ssaQ, spaO	type III secretion protein Q	Clade 3	47.6395	0	1.66e-30	1.68e-29	M00542;M00660	EHEC/EPEC pathogenicity signature, T3SS and effectors;Xanthomonas spp. pathogenicity signature, T3SS and effectors	3070	Bacterial secretion system
K03226	yscR, sctR, hrcR, ssaR	Type III secretion protein R	Clade 3	47.6395	0	1.66e-30	1.68e-29	M00542;M00660	EHEC/EPEC pathogenicity signature, T3SS and effectors;Xanthomonas spp. pathogenicity signature, T3SS and effectors	3070	Bacterial secretion system
K03228	yscT, sctT, hrcT, ssaT	type III secretion protein T	Clade 3	47.6395	0	1.66e-30	1.68e-29	M00542;M00660	EHEC/EPEC pathogenicity signature, T3SS and effectors;Xanthomonas spp. pathogenicity signature, T3SS and effectors	3070	Bacterial secretion system
K03227	yscS, sctS, hrcS, ssaS	type III secretion protein S	Clade 3	47.2103	0	4.33e-30	4.31e-29	M00542;M00660	EHEC/EPEC pathogenicity signature, T3SS and effectors;Xanthomonas spp. pathogenicity signature, T3SS and effectors	3070	Bacterial secretion system
K03230	yscV, sctV, hrcV, ssaV, invA	type III secretion protein V	Clade 3	42.9185	0	9.14e-27	8.74e-26	M00542;M00660	EHEC/EPEC pathogenicity signature, T3SS and effectors;Xanthomonas spp. pathogenicity signature, T3SS and effectors	3070	Bacterial secretion system
K00169	porA	pyruvate ferredoxin oxidoreductase alpha subunit [EC:1.2.7.1]	Clade 2	100	0	9.06947e-05	0.00124615	M00173;M00307;M00374;M00620	Reductive citrate cycle (Arnon-Buchanan cycle);Pyruvate oxidation, pyruvate => acetyl-CoA;Dicarboxylate-hydroxybutyrate cycle;Incomplete reductive citrate cycle, acetyl-CoA => oxoglutarate	00010;00020;00620;00633;00640;00650;00680;00720;01100;01110;01120;01200;01210	Glycolysis / Gluconeogenesis;Citrate cycle (TCA cycle);Pyruvate metabolism;Nitrotoluene degradation;Propanoate metabolism;Butanoate metabolism;Methane metabolism;Carbon fixation pathways in prokaryotes;Metabolic pathways;Biosynthesis of secondary metabolites;Microbial metabolism in diverse environments;Carbon metabolism;2-Oxocarboxylic acid metabolism
K00170	porB	pyruvate ferredoxin oxidoreductase beta subunit [EC:1.2.7.1]	Clade 2	100	0	9.06947e-05	0.00124615	M00173;M00307;M00374;M00620	Reductive citrate cycle (Arnon-Buchanan cycle);Pyruvate oxidation, pyruvate => acetyl-CoA;Dicarboxylate-hydroxybutyrate cycle;Incomplete reductive citrate cycle, acetyl-CoA => oxoglutarate	00010;00020;00620;00633;00640;00650;00680;00720;01100;01110;01120;01200;01210	Glycolysis / Gluconeogenesis;Citrate cycle (TCA cycle);Pyruvate metabolism;Nitrotoluene degradation;Propanoate metabolism;Butanoate metabolism;Methane metabolism;Carbon fixation pathways in prokaryotes;Metabolic pathways;Biosynthesis of secondary metabolites;Microbial metabolism in diverse environments;Carbon metabolism;2-Oxocarboxylic acid metabolism
K00172	porC, porG	pyruvate ferredoxin oxidoreductase gamma subunit [EC:1.2.7.1]	Clade 2	100	0	9.06947e-05	0.00124615	M00173;M00307;M00374;M00620	Reductive citrate cycle (Arnon-Buchanan cycle);Pyruvate oxidation, pyruvate => acetyl-CoA;Dicarboxylate-hydroxybutyrate cycle;Incomplete reductive citrate cycle, acetyl-CoA => oxoglutarate	00010;00020;00620;00633;00640;00650;00680;00720;01100;01110;01120;01200;01210	Glycolysis / Gluconeogenesis;Citrate cycle (TCA cycle);Pyruvate metabolism;Nitrotoluene degradation;Propanoate metabolism;Butanoate metabolism;Methane metabolism;Carbon fixation pathways in prokaryotes;Metabolic pathways;Biosynthesis of secondary metabolites;Microbial metabolism in diverse environments;Carbon metabolism;2-Oxocarboxylic acid metabolism
K05566	mnhB, mrpB	multicomponent Na+:H+ antiporter subunit B	Clade 2	100	0	9.06947e-05	0.00124615
K05568	mnhD, mrpD	multicomponent Na+:H+ antiporter subunit D	Clade 2	100	0	9.06947e-05	0.00124615
K17316	gtsB, glcF	glucose/mannose transport system permease protein	Clade 2	100	0	9.06947e-05	0.00124615			2010	ABC transporters
K17317	gtsC, glcG	glucose/mannose transport system permease protein	Clade 2	100	0	9.06947e-05	0.00124615			2010	ABC transporters
K00124	fdoH, fdsB	formate dehydrogenase iron-sulfur subunit	Clade 2	100	0	9.06947e-05	0.00124615			00630;00680;01100;01120;01200	Glyoxylate and dicarboxylate metabolism;Methane metabolism;Metabolic pathways;Microbial metabolism in diverse environments;Carbon metabolism
K00127	fdoI, fdsG	formate dehydrogenase subunit gamma	Clade 2	100	0	9.06947e-05	0.00124615			00630;00680;01100;01120;01200	Glyoxylate and dicarboxylate metabolism;Methane metabolism;Metabolic pathways;Microbial metabolism in diverse environments;Carbon metabolism
K11080	attA1	mannopine transport system ATP-binding protein	Clade 2	100	0	9.06947e-05	0.00124615			2010	ABC transporters
K11079	attA2	mannopine transport system permease protein	Clade 2	100	0	9.06947e-05	0.00124615			2010	ABC transporters
K11078	attB	mannopine transport system permease protein	Clade 2	100	0	9.06947e-05	0.00124615			2010	ABC transporters
K11077	attC	mannopine transport system substrate-binding protein	Clade 2	100	0	9.06947e-05	0.00124615			2010	ABC transporters
K11902	impA	type VI secretion system protein ImpA	Clade 2	8.1545	1.3423	0.0045687	0.018885			2025	Biofilm formation - Pseudomonas aeruginosa
K11901	impB	type VI secretion system protein ImpB	Clade 2	8.1545	1.3423	0.0045687	0.018885			2025	Biofilm formation - Pseudomonas aeruginosa
K11900	impC	type VI secretion system protein ImpC	Clade 2	8.1545	1.3423	0.0045687	0.018885			2025	Biofilm formation - Pseudomonas aeruginosa
K11897	impF	type VI secretion system protein ImpF	Clade 2	8.1545	1.3423	0.0045687	0.018885
K11896	impG, vasA	Type VI secretion system protein ImpG	Clade 2	8.1545	1.3423	0.0045687	0.018885
K11895	impH, vasB	type VI secretion system protein ImpH	Clade 2	8.1545	1.3423	0.0045687	0.018885			2025	Biofilm formation - Pseudomonas aeruginosa
K11894	impI, vasC	type VI secretion system protein ImpI	Clade 2	8.1545	1.3423	0.0045687	0.018885
K11893	impJ, vasE	type VI secretion system protein ImpJ	Clade 2	8.1545	1.3423	0.0045687	0.018885			2025	Biofilm formation - Pseudomonas aeruginosa
K11892	impK, ompA, vasF, dotU	type VI secretion system protein ImpK	Clade 2	8.1545	1.3423	0.0045687	0.018885			3070	Bacterial secretion system
K11891	impL, vasK, icmF	type VI secretion system protein ImpL	Clade 2	8.1545	1.3423	0.0045687	0.018885			02025;03070	Biofilm formation - Pseudomonas aeruginosa;Bacterial secretion system
K11890	impM	type VI secretion system protein ImpM	Clade 2	8.1545	1.3423	0.0045687	0.018885			2025	Biofilm formation - Pseudomonas aeruginosa
K05772	tupA, vupA	tungstate transport system substrate-binding protein	Clade 2+1	8.5837	100	1.24e-84	2.53e-83			2010	ABC transporters
K05773	tupB, vupB	tungstate transport system permease protein	Clade 2+1	8.5837	100	1.24e-84	2.53e-83			2010	ABC transporters
K06857	tupC, vupC	tungstate transport system ATP-binding protein [EC:7.3.2.6]	Clade 2+1	8.5837	100	1.24e-84	2.53e-83			2010	ABC transporters
K02068	STAR1, fetA	UDP-glucose/iron transport system ATP-binding protein	Clade 2+1	0.4292	100	4.03e-108	4.07e-106
K02069	STAR2, fetB	UDP-glucose/iron transport system permease protein	Clade 2+1	6.4378	100	1.77e-89	4.92e-88
K13929	mdcA	malonate decarboxylase alpha subunit [EC:2.3.1.187]	Clade 2+1	6.4378	100	1.77e-89	4.92e-88
K13934	mdcG	phosphoribosyl-dephospho-CoA transferase [EC:2.7.7.66]	Clade 2+1	6.4378	100	1.77e-89	4.92e-88
K13930	mdcB	triphosphoribosyl-dephospho-CoA synthase [EC:2.4.2.52]	Clade 2+1	0	100	2.69e-110	3.08e-108
K13931	mdcC	malonate decarboxylase delta subunit	Clade 2+1	0	100	2.69e-110	3.08e-108
K13932	mdcD	malonate decarboxylase beta subunit [EC:4.1.1.87]	Clade 2+1	0	100	2.69e-110	3.08e-108
K13933	mdcE	malonate decarboxylase gamma subunit [EC:4.1.1.87]	Clade 2+1	0	100	2.69e-110	3.08e-108
K22081	mgsA	methylamine---glutamate N-methyltransferase subunit A [EC:2.1.1.21]	Clade 1	12.4464	98.6577	7.36e-73	1.28e-71			00680;01100;01120	Methane metabolism;Metabolic pathways;Microbial metabolism in diverse environments
K22082	mgsB	methylamine---glutamate N-methyltransferase subunit B [EC:2.1.1.21]	Clade 1	12.4464	98.6577	7.36e-73	1.28e-71			00680;01100;01120	Methane metabolism;Metabolic pathways;Microbial metabolism in diverse environments
K22083	mgsC	methylamine---glutamate N-methyltransferase subunit C [EC:2.1.1.21]	Clade 1	12.4464	98.6577	7.36e-73	1.28e-71			00680;01100;01120	Methane metabolism;Metabolic pathways;Microbial metabolism in diverse environments
K14028	mdh1, mxaF	methanol dehydrogenase (cytochrome c) subunit 1 [EC:1.1.2.7]	Clade 1	0.4292	98.6577	1.08e-103	4.6e-102	M00174	Methane oxidation, methanotroph, methane => formaldehyde	00010;00620;00625;00680;01100;01110;01120;01200	Glycolysis / Gluconeogenesis;Pyruvate metabolism;Chloroalkane and chloroalkene degradation;Methane metabolism;Metabolic pathways;Biosynthesis of secondary metabolites;Microbial metabolism in diverse environments;Carbon metabolism
K14029	mdh2, mxaI	methanol dehydrogenase (cytochrome c) subunit 2 [EC:1.1.2.7]	Clade 1	0.4292	98.6577	1.08e-103	4.6e-102	M00174	Methane oxidation, methanotroph, methane => formaldehyde	00010;00620;00625;00680;01100;01110;01120;01200	Glycolysis / Gluconeogenesis;Pyruvate metabolism;Chloroalkane and chloroalkene degradation;Methane metabolism;Metabolic pathways;Biosynthesis of secondary metabolites;Microbial metabolism in diverse environments;Carbon metabolism
K16256	mxaA	mxaA protein	Clade 1	0.4292	98.6577	1.08e-103	4.6e-102			00680;01100;01120	Methane metabolism;Metabolic pathways;Microbial metabolism in diverse environments
K16257	mxaC	mxaC protein	Clade 1	0.4292	98.6577	1.08e-103	4.6e-102			00680;01100;01120	Methane metabolism;Metabolic pathways;Microbial metabolism in diverse environments
K16255	mxaG	cytochrome c-L	Clade 1	0.4292	98.6577	1.08e-103	4.6e-102			00680;01100;01120	Methane metabolism;Metabolic pathways;Microbial metabolism in diverse environments
K16258	mxaK	mxaK protein	Clade 1	0.4292	98.6577	1.08e-103	4.6e-102			00680;01100;01120	Methane metabolism;Metabolic pathways;Microbial metabolism in diverse environments
K16259	mxaL	mxaL protein	Clade 1	0.4292	98.6577	1.08e-103	4.6e-102			00680;01100;01120	Methane metabolism;Metabolic pathways;Microbial metabolism in diverse environments
K16557	exoA	succinoglycan biosynthesis protein ExoA [EC:2.4.-.-]	Clade 1	6.4378	100	1.77e-89	4.92e-88			543	Exopolysaccharide biosynthesis
K16558	exoL	succinoglycan biosynthesis protein ExoL [EC:2.-.-.-]	Clade 1	3.0043	98.6577	2.47e-94	7.5e-93			543	Exopolysaccharide biosynthesis
K16555	exoO	succinoglycan biosynthesis protein ExoO [EC:2.4.-.-]	Clade 1	3.0043	98.6577	2.47e-94	7.5e-93			543	Exopolysaccharide biosynthesis
K16564	exoU	succinoglycan biosynthesis protein ExoU [EC:2.4.-.-]	Clade 1	3.0043	98.6577	2.47e-94	7.5e-93			543	Exopolysaccharide biosynthesis
K16562	exoW	succinoglycan biosynthesis protein ExoW [EC:2.4.-.-]	Clade 1	0	98.6577	7.39e-106	3.84e-104			543	Exopolysaccharide biosynthesis
K16566	exoY	exopolysaccharide production protein ExoY	Clade 1	8.1545	100	1.46e-85	3.18e-84			543	Exopolysaccharide biosynthesis
K18144	adeR	two-component system, OmpR family, response regulator AdeR	Clade 1	1.7167	98.6577	1.49e-98	4.86e-97	M00649	Multidrug resistance, efflux pump AdeABC	1501	beta-Lactam resistance
K18143	adeS	two-component system, OmpR family, sensor histidine kinase AdeS [EC:2.7.13.3]	Clade 1	1.7167	98.6577	1.49e-98	4.86e-97	M00649	Multidrug resistance, efflux pump AdeABC	1501	beta-Lactam resistance
K02567	napA	nitrate reductase (cytochrome) [EC:1.9.6.1]	Clade3+1	100	100	6.18e-08	1.17e-06	M00529;M00530	Denitrification, nitrate => nitrogen;Dissimilatory nitrate reduction, nitrate => ammonia			00910;01100;01120
K02568	napB	nitrate reductase (cytochrome), electron transfer subunit	Clade3+1	100	100	6.18e-08	1.17e-06	M00529;M00530	Denitrification, nitrate => nitrogen;Dissimilatory nitrate reduction, nitrate => ammonia			00910;01100;01120
K02569	napC	cytochrome c-type protein NapC	Clade3+1	100	100	6.18e-08	1.17e-06
K02570	napD	periplasmic nitrate reductase NapD	Clade3+1	100	100	6.18e-08	1.17e-06
K02571	napE	periplasmic nitrate reductase NapE	Clade3+1	100	100	1.27e-09	3.42e-08

## Sheet: Dataset S6
Dataset S6. The specific gene in each main cluster (MC).				Main cluster specific genes: exclusively present (100%) in one (or two) main cluster(s), and exclusively absent (0%) in the remaining
type	OGid	KO	gene	function	C	B	A
MC1_specific	OG0007655	K07074	K07074	uncharacterized protein	99997 Function unknown	09194 Poorly characterized	09190 Not Included in Pathway or Brite
MC1_specific	OG0007762	K19338	nac	LysR family transcriptional regulator, nitrogen assimilation regulatory protein	03000 Transcription factors	09182 Protein families: genetic information processing	09180 Brite Hierarchies
MC1_specific	OG0007763	K01055	pcaD	3-oxoadipate enol-lactonase [EC:3.1.1.24]	00362 Benzoate degradation	09111 Xenobiotics biodegradation and metabolism	09100 Metabolism
MC1_specific	OG0007810	K15866	paaG	2-(1,2-epoxy-1,2-dihydrophenyl)acetyl-CoA isomerase [EC:5.3.3.18]	00360 Phenylalanine metabolism	09105 Amino acid metabolism	09100 Metabolism
MC1_specific	OG0007841	K00375	K00375	GntR family transcriptional regulator / MocR family aminotransferase	03000 Transcription factors	09182 Protein families: genetic information processing	09180 Brite Hierarchies
MC1_specific	OG0007842	K07734	paiB	transcriptional regulator	03000 Transcription factors	09182 Protein families: genetic information processing	09180 Brite Hierarchies
MC1_specific	OG0007843	K00362	nirB	nitrite reductase (NADH) large subunit [EC:1.7.1.15]	00910 Nitrogen metabolism	09102 Energy metabolism	09100 Metabolism
MC1_specific	OG0007844	K00363	nirD	nitrite reductase (NADH) small subunit [EC:1.7.1.15]	00910 Nitrogen metabolism	09102 Energy metabolism	09100 Metabolism
MC1_specific	OG0007845	K00372	nasA	assimilatory nitrate reductase catalytic subunit [EC:1.7.99.-]	00910 Nitrogen metabolism	09102 Energy metabolism	09100 Metabolism
MC2_specific	OG0000287	K16568	exoZ	exopolysaccharide production protein ExoZ	00543 Exopolysaccharide biosynthesis	09107 Glycan biosynthesis and metabolism	09100 Metabolism
MC2_specific	OG0000300	K16566	exoY	exopolysaccharide production protein ExoY	00543 Exopolysaccharide biosynthesis	09107 Glycan biosynthesis and metabolism	09100 Metabolism
MC2_specific	OG0000305	K16555	exoO	succinoglycan biosynthesis protein ExoO [EC:2.4.-.-]	00543 Exopolysaccharide biosynthesis	09107 Glycan biosynthesis and metabolism	09100 Metabolism
MC2_specific	OG0000348	K01993	ABC-2.TX	HlyD family secretion protein	99992 Structural proteins	09193 Unclassified: signaling and cellular processes	09190 Not Included in Pathway or Brite
MC2_specific	OG0000376	K13926	rbbA	ribosome-dependent ATPase	99974 Translation	09192 Unclassified: genetic information processing	09190 Not Included in Pathway or Brite
MC2_specific	OG0005268	K06075	slyA	MarR family transcriptional regulator, transcriptional regulator for hemolysin	03000 Transcription factors	09182 Protein families: genetic information processing	09180 Brite Hierarchies
MC2_specific	OG0005328	K00817	hisC	histidinol-phosphate aminotransferase [EC:2.6.1.9]	00340 Histidine metabolism	09105 Amino acid metabolism	09100 Metabolism
MC2_specific	OG0005365	K01915	glnA, GLUL	glutamine synthetase [EC:6.3.1.2]	00630 Glyoxylate and dicarboxylate metabolism	09101 Carbohydrate metabolism	09100 Metabolism
MC2_specific	OG0005408	K06152	E1.1.99.3G	gluconate 2-dehydrogenase gamma chain [EC:1.1.99.3]	00030 Pentose phosphate pathway	09101 Carbohydrate metabolism	09100 Metabolism
MC2_specific	OG0005426	K22081	mgsA	methylamine---glutamate N-methyltransferase subunit A [EC:2.1.1.21]	00680 Methane metabolism	09102 Energy metabolism	09100 Metabolism
MC2_specific	OG0005427	K22082	mgsB	methylamine---glutamate N-methyltransferase subunit B [EC:2.1.1.21]	00680 Methane metabolism	09102 Energy metabolism	09100 Metabolism
MC2_specific	OG0005428	K22083	mgsC	methylamine---glutamate N-methyltransferase subunit C [EC:2.1.1.21]	00680 Methane metabolism	09102 Energy metabolism	09100 Metabolism
MC2_specific	OG0005443	K06151	E1.1.99.3A	gluconate 2-dehydrogenase alpha chain [EC:1.1.99.3]	00030 Pentose phosphate pathway	09101 Carbohydrate metabolism	09100 Metabolism
MC2_specific	OG0005446	K23048	UNK	RING finger protein unkempt	99974 Translation	09192 Unclassified: genetic information processing	09190 Not Included in Pathway or Brite
MC2_specific	OG0005461	K07221	oprO_P	phosphate-selective porin OprO and OprP	02000 Transporters	09183 Protein families: signaling and cellular processes	09180 Brite Hierarchies
MC2_specific	OG0005470	K13930	mdcB	triphosphoribosyl-dephospho-CoA synthase [EC:2.4.2.52]	99980 Enzymes with EC numbers	09191 Unclassified: metabolism	09190 Not Included in Pathway or Brite
MC2_specific	OG0005471	K13929	mdcA	malonate decarboxylase alpha subunit [EC:2.3.1.187]	02000 Transporters	09183 Protein families: signaling and cellular processes	09180 Brite Hierarchies
MC2_specific	OG0005472	K13931	mdcC	malonate decarboxylase delta subunit	02000 Transporters	09183 Protein families: signaling and cellular processes	09180 Brite Hierarchies
MC2_specific	OG0005473	K13932	mdcD	malonate decarboxylase beta subunit [EC:4.1.1.87]	99980 Enzymes with EC numbers	09191 Unclassified: metabolism	09190 Not Included in Pathway or Brite
MC2_specific	OG0005482	K16557	exoA	succinoglycan biosynthesis protein ExoA [EC:2.4.-.-]	00543 Exopolysaccharide biosynthesis	09107 Glycan biosynthesis and metabolism	09100 Metabolism
MC2_specific	OG0005492	K03321	TC.SULP	sulfate permease, SulP family	02000 Transporters	09183 Protein families: signaling and cellular processes	09180 Brite Hierarchies
MC2_specific	OG0005512	K01173	ENDOG	endonuclease G, mitochondrial	04210 Apoptosis	09143 Cell growth and death	09140 Cellular Processes
MC2_specific	OG0005538	K06996	K06996	uncharacterized protein	99997 Function unknown	09194 Poorly characterized	09190 Not Included in Pathway or Brite
MC2_specific	OG0005552	K22027	iacA	indole-3-acetate monooxygenase [EC:1.14.13.235]	99980 Enzymes with EC numbers	09191 Unclassified: metabolism	09190 Not Included in Pathway or Brite
MC2_specific	OG0005554	K18029	nicA	nicotinate dehydrogenase subunit A [EC:1.17.2.1]	00760 Nicotinate and nicotinamide metabolism	09108 Metabolism of cofactors and vitamins	09100 Metabolism
MC2_specific	OG0005555	K18030	nicB	nicotinate dehydrogenase subunit B [EC:1.17.2.1]	00760 Nicotinate and nicotinamide metabolism	09108 Metabolism of cofactors and vitamins	09100 Metabolism
MC2_specific	OG0005574	K00123	fdoG, fdhF, fdwA	formate dehydrogenase major subunit [EC:1.17.1.9]	00630 Glyoxylate and dicarboxylate metabolism	09101 Carbohydrate metabolism	09100 Metabolism
MC2_specific	OG0005577	K08677	K08677	kumamolisin	01002 Peptidases and inhibitors	09181 Protein families: metabolism	09180 Brite Hierarchies
MC2_specific	OG0005583	K13933	mdcE	malonate decarboxylase gamma subunit [EC:4.1.1.87]	99980 Enzymes with EC numbers	09191 Unclassified: metabolism	09190 Not Included in Pathway or Brite
MC2_specific	OG0005584	K13934	mdcG	phosphoribosyl-dephospho-CoA transferase [EC:2.7.7.66]	99980 Enzymes with EC numbers	09191 Unclassified: metabolism	09190 Not Included in Pathway or Brite
MC2_specific	OG0005606	K15726	czcA, cusA, cnrA	heavy metal efflux system protein	02000 Transporters	09183 Protein families: signaling and cellular processes	09180 Brite Hierarchies
MC2_specific	OG0005608	K20218	hipH	4-hydroxyisophthalate hydroxylase	00623 Toluene degradation	09111 Xenobiotics biodegradation and metabolism	09100 Metabolism
MC2_specific	OG0005613	K07126	K07126	uncharacterized protein	99997 Function unknown	09194 Poorly characterized	09190 Not Included in Pathway or Brite
MC2_specific	OG0005616	K03543	emrA	membrane fusion protein, multidrug efflux system	02000 Transporters	09183 Protein families: signaling and cellular processes	09180 Brite Hierarchies
MC2_specific	OG0005617	K03300	TC.CITMHS	citrate-Mg2+:H+ or citrate-Ca2+:H+ symporter, CitMHS family	99977 Transport	09193 Unclassified: signaling and cellular processes	09190 Not Included in Pathway or Brite
MC2_specific	OG0005631	K00573	E2.1.1.77, pcm	protein-L-isoaspartate(D-aspartate) O-methyltransferase [EC:2.1.1.77]	99980 Enzymes with EC numbers	09191 Unclassified: metabolism	09190 Not Included in Pathway or Brite
MC2_specific	OG0005634	K15727	czcB, cusB, cnrB	membrane fusion protein, heavy metal efflux system	02000 Transporters	09183 Protein families: signaling and cellular processes	09180 Brite Hierarchies
MC2_specific	OG0005644	K22044	ybiO	moderate conductance mechanosensitive channel	02000 Transporters	09183 Protein families: signaling and cellular processes	09180 Brite Hierarchies
MC2_specific	OG0005645	K09690	ABC-2.LPSE.P	lipopolysaccharide transport system permease protein	02010 ABC transporters	09131 Membrane transport	09130 Environmental Information Processing
MC2_specific	OG0005651	K11960	urtB	urea transport system permease protein	02010 ABC transporters	09131 Membrane transport	09130 Environmental Information Processing
MC2_specific	OG0005652	K02069	STAR2, fetB	UDP-glucose/iron transport system permease protein	02000 Transporters	09183 Protein families: signaling and cellular processes	09180 Brite Hierarchies
MC2_specific	OG0005654	K22879	hpyO	FAD-dependent urate hydroxylase [EC:1.14.13.113]	00230 Purine metabolism	09104 Nucleotide metabolism	09100 Metabolism
MC2_specific	OG0005657	K16558	exoL	succinoglycan biosynthesis protein ExoL [EC:2.-.-.-]	00543 Exopolysaccharide biosynthesis	09107 Glycan biosynthesis and metabolism	09100 Metabolism
MC2_specific	OG0005661	K11209	yghU, yfcG	GSH-dependent disulfide-bond oxidoreductase [EC:1.8.4.-]	99980 Enzymes with EC numbers	09191 Unclassified: metabolism	09190 Not Included in Pathway or Brite
MC2_specific	OG0005688	K00368	nirK	nitrite reductase (NO-forming) [EC:1.7.2.1]	00910 Nitrogen metabolism	09102 Energy metabolism	09100 Metabolism
MC2_specific	OG0005696	K02073	metQ	D-methionine transport system substrate-binding protein	02010 ABC transporters	09131 Membrane transport	09130 Environmental Information Processing
MC2_specific	OG0005706	K13525	VCP, CDC48	transitional endoplasmic reticulum ATPase	04141 Protein processing in endoplasmic reticulum	09123 Folding, sorting and degradation	09120 Genetic Information Processing
MC2_specific	OG0005708	K23262	gvpA	gas vesicle structural protein	99992 Structural proteins	09193 Unclassified: signaling and cellular processes	09190 Not Included in Pathway or Brite
MC2_specific	OG0005723	K00355	NQO1	NAD(P)H dehydrogenase (quinone) [EC:1.6.5.2]	00130 Ubiquinone and other terpenoid-quinone biosynthesis	09108 Metabolism of cofactors and vitamins	09100 Metabolism
MC2_specific	OG0005735	K00428	E1.11.1.5	cytochrome c peroxidase [EC:1.11.1.5]	99980 Enzymes with EC numbers	09191 Unclassified: metabolism	09190 Not Included in Pathway or Brite
MC2_specific	OG0005738	K22515	fdwB	formate dehydrogenase beta subunit [EC:1.17.1.9]	00630 Glyoxylate and dicarboxylate metabolism	09101 Carbohydrate metabolism	09100 Metabolism
MC2_specific	OG0005740	K03750	moeA	molybdopterin molybdotransferase [EC:2.10.1.1]	00790 Folate biosynthesis	09108 Metabolism of cofactors and vitamins	09100 Metabolism
MC2_specific	OG0005741	K02379	fdhD	FdhD protein	99982 Energy metabolism	09191 Unclassified: metabolism	09190 Not Included in Pathway or Brite
MC2_specific	OG0005742	K05772	tupA, vupA	tungstate transport system substrate-binding protein	02010 ABC transporters	09131 Membrane transport	09130 Environmental Information Processing
MC2_specific	OG0005743	K06857	tupC, vupC	tungstate transport system ATP-binding protein [EC:7.3.2.6]	02010 ABC transporters	09131 Membrane transport	09130 Environmental Information Processing
MC2_specific	OG0005744	K05773	tupB, vupB	tungstate transport system permease protein	02010 ABC transporters	09131 Membrane transport	09130 Environmental Information Processing
MC2_specific	OG0005752	K01738	cysK	cysteine synthase [EC:2.5.1.47]	00920 Sulfur metabolism	09102 Energy metabolism	09100 Metabolism
MC2_specific	OG0005783	K11959	urtA	urea transport system substrate-binding protein	02010 ABC transporters	09131 Membrane transport	09130 Environmental Information Processing
MC2_specific	OG0005784	K11961	urtC	urea transport system permease protein	02010 ABC transporters	09131 Membrane transport	09130 Environmental Information Processing
MC2_specific	OG0005785	K11962	urtD	urea transport system ATP-binding protein	02010 ABC transporters	09131 Membrane transport	09130 Environmental Information Processing
MC2_specific	OG0005796	K08309	slt	soluble lytic murein transglycosylase [EC:4.2.2.-]	01011 Peptidoglycan biosynthesis and degradation proteins	09181 Protein families: metabolism	09180 Brite Hierarchies
MC2_specific	OG0005797	K06147	ABCB-BAC	ATP-binding cassette, subfamily B, bacterial	02000 Transporters	09183 Protein families: signaling and cellular processes	09180 Brite Hierarchies
MC2_specific	OG0005801	K07136	K07136	uncharacterized protein	99997 Function unknown	09194 Poorly characterized	09190 Not Included in Pathway or Brite
MC2_specific	OG0005802	K08178	JEN	MFS transporter, SHS family, lactate transporter	02000 Transporters	09183 Protein families: signaling and cellular processes	09180 Brite Hierarchies
MC2_specific	OG0005807	K14987	fixJ	two-component system, LuxR family, response regulator FixJ	02020 Two-component system	09132 Signal transduction	09130 Environmental Information Processing
MC2_specific	OG0005811	K13622	btaA	S-adenosylmethionine-diacylglycerol 3-amino-3-carboxypropyl transferase	00564 Glycerophospholipid metabolism	09103 Lipid metabolism	09100 Metabolism
MC2_specific	OG0005821	K17994	hydD	sulfhydrogenase subunit delta [EC:1.12.1.3 1.12.1.5]	00920 Sulfur metabolism	09102 Energy metabolism	09100 Metabolism
MC2_specific	OG0005822	K17993	hydA	sulfhydrogenase subunit alpha [EC:1.12.1.3 1.12.1.5]	00920 Sulfur metabolism	09102 Energy metabolism	09100 Metabolism
MC2_specific	OG0005831	K00819	rocD, OAT	ornithine--oxo-acid transaminase [EC:2.6.1.13]	00330 Arginine and proline metabolism	09105 Amino acid metabolism	09100 Metabolism
MC2_specific	OG0005835	K07689	uvrY, gacA, varA	two-component system, NarL family, invasion response regulator UvrY	02020 Two-component system	09132 Signal transduction	09130 Environmental Information Processing
MC2_specific	OG0005836	K07675	uhpB	two-component system, NarL family, sensor histidine kinase UhpB [EC:2.7.13.3]	02020 Two-component system	09132 Signal transduction	09130 Environmental Information Processing
MC2_specific	OG0005838	K16260	mxaD	mxaD protein	00680 Methane metabolism	09102 Energy metabolism	09100 Metabolism
MC2_specific	OG0005839	K16258	mxaK	mxaK protein	00680 Methane metabolism	09102 Energy metabolism	09100 Metabolism
MC2_specific	OG0005840	K16257	mxaC	mxaC protein	00680 Methane metabolism	09102 Energy metabolism	09100 Metabolism
MC2_specific	OG0005841	K16256	mxaA	mxaA protein	00680 Methane metabolism	09102 Energy metabolism	09100 Metabolism
MC2_specific	OG0005843	K14029	mdh2, mxaI	methanol dehydrogenase (cytochrome c) subunit 2 [EC:1.1.2.7]	00010 Glycolysis / Gluconeogenesis	09101 Carbohydrate metabolism	09100 Metabolism
MC2_specific	OG0005844	K16255	mxaG	cytochrome c-L	00680 Methane metabolism	09102 Energy metabolism	09100 Metabolism
MC2_specific	OG0005845	K16254	mxaJ	mxaJ protein	00680 Methane metabolism	09102 Energy metabolism	09100 Metabolism
MC2_specific	OG0005846	K14028	mdh1, mxaF	methanol dehydrogenase (cytochrome c) subunit 1 [EC:1.1.2.7]	00010 Glycolysis / Gluconeogenesis	09101 Carbohydrate metabolism	09100 Metabolism
MC2_specific	OG0005848	K00645	fabD, MCAT, MCT1	[acyl-carrier-protein] S-malonyltransferase [EC:2.3.1.39]	00061 Fatty acid biosynthesis	09103 Lipid metabolism	09100 Metabolism
MC2_specific	OG0005849	K13867	SLC7A7	solute carrier family 7 (L-type amino acid transporter), member 7	04974 Protein digestion and absorption	09154 Digestive system	09150 Organismal Systems
MC2_specific	OG0005854	K02068	STAR1, fetA	UDP-glucose/iron transport system ATP-binding protein	02000 Transporters	09183 Protein families: signaling and cellular processes	09180 Brite Hierarchies
MC2_specific	OG0005856	K01259	pip	proline iminopeptidase [EC:3.4.11.5]	00330 Arginine and proline metabolism	09105 Amino acid metabolism	09100 Metabolism
MC2_specific	OG0005863	K08177	oxlT	MFS transporter, OFA family, oxalate/formate antiporter	02020 Two-component system	09132 Signal transduction	09130 Environmental Information Processing
MC2_specific	OG0005864	K24217	mnaT	L-amino acid N-acyltransferase [EC:2.3.1.-]	99980 Enzymes with EC numbers	09191 Unclassified: metabolism	09190 Not Included in Pathway or Brite
MC2_specific	OG0005879	K06214	csgG	curli production assembly/transport component CsgG	02044 Secretion system	09183 Protein families: signaling and cellular processes	09180 Brite Hierarchies
MC2_specific	OG0005886	K01114	plc	phospholipase C [EC:3.1.4.3]	00562 Inositol phosphate metabolism	09101 Carbohydrate metabolism	09100 Metabolism
MC2_specific	OG0005896	K01782	fadJ	3-hydroxyacyl-CoA dehydrogenase / enoyl-CoA hydratase / 3-hydroxybutyryl-CoA epimerase [EC:1.1.1.35 4.2.1.17 5.1.2.3]	00640 Propanoate metabolism	09101 Carbohydrate metabolism	09100 Metabolism
MC2_specific	OG0005898	K01759	GLO1, gloA	lactoylglutathione lyase [EC:4.4.1.5]	00620 Pyruvate metabolism	09101 Carbohydrate metabolism	09100 Metabolism
MC2_specific	OG0005901	K02461	gspL	general secretion pathway protein L	03070 Bacterial secretion system	09131 Membrane transport	09130 Environmental Information Processing
MC2_specific	OG0005905	K02457	gspH	general secretion pathway protein H	03070 Bacterial secretion system	09131 Membrane transport	09130 Environmental Information Processing
MC2_specific	OG0005906	K02455	gspF	general secretion pathway protein F	03070 Bacterial secretion system	09131 Membrane transport	09130 Environmental Information Processing
MC2_specific	OG0005907	K02454	gspE	general secretion pathway protein E [EC:7.4.2.8]	03070 Bacterial secretion system	09131 Membrane transport	09130 Environmental Information Processing
MC2_specific	OG0005912	K02453	gspD	general secretion pathway protein D	03070 Bacterial secretion system	09131 Membrane transport	09130 Environmental Information Processing
MC2_specific	OG0005913	K07165	fecR	transmembrane sensor	02020 Two-component system	09132 Signal transduction	09130 Environmental Information Processing
MC2_specific	OG0005927	K24411	patD, lynD	oxazoline/thiazoline synthase [EC:6.2.2.2 6.2.2.3]	99980 Enzymes with EC numbers	09191 Unclassified: metabolism	09190 Not Included in Pathway or Brite
MC2_specific	OG0005941	K08715	IRPC	inward rectifier potassium channel	02000 Transporters	09183 Protein families: signaling and cellular processes	09180 Brite Hierarchies
MC2_specific	OG0005950	K13815	rpfG	two-component system, response regulator RpfG	02020 Two-component system	09132 Signal transduction	09130 Environmental Information Processing
MC2_specific	OG0005955	K01501	E3.5.5.1	nitrilase [EC:3.5.5.1]	00910 Nitrogen metabolism	09102 Energy metabolism	09100 Metabolism
MC2_specific	OG0005971	K00697	otsA	trehalose 6-phosphate synthase [EC:2.4.1.15 2.4.1.347]	00500 Starch and sucrose metabolism	09101 Carbohydrate metabolism	09100 Metabolism
MC2_specific	OG0005978	K09024	rutF	flavin reductase [EC:1.5.1.-]	00240 Pyrimidine metabolism	09104 Nucleotide metabolism	09100 Metabolism
MC2_specific	OG0005982	K02020	modA	molybdate transport system substrate-binding protein	02010 ABC transporters	09131 Membrane transport	09130 Environmental Information Processing
MC2_specific	OG0005987	K16259	mxaL	mxaL protein	00680 Methane metabolism	09102 Energy metabolism	09100 Metabolism
MC2_specific	OG0006001	K06445	fadE	acyl-CoA dehydrogenase [EC:1.3.99.-]	00071 Fatty acid degradation	09103 Lipid metabolism	09100 Metabolism
MC2_specific	OG0006006	K06188	aqpZ	aquaporin Z	02000 Transporters	09183 Protein families: signaling and cellular processes	09180 Brite Hierarchies
MC2_specific	OG0006009	K21449	ata, sadA, emaA	trimeric autotransporter adhesin	02000 Transporters	09183 Protein families: signaling and cellular processes	09180 Brite Hierarchies
MC2_specific	OG0006068	K16562	exoW	succinoglycan biosynthesis protein ExoW [EC:2.4.-.-]	00543 Exopolysaccharide biosynthesis	09107 Glycan biosynthesis and metabolism	09100 Metabolism
MC2_specific	OG0006089	K10112	msmX, msmK, malK, sugC, ggtA, msiK	multiple sugar transport system ATP-binding protein	02010 ABC transporters	09131 Membrane transport	09130 Environmental Information Processing
MC2_specific	OG0006110	K05816	ugpC	sn-glycerol 3-phosphate transport system ATP-binding protein [EC:7.6.2.10]	02010 ABC transporters	09131 Membrane transport	09130 Environmental Information Processing
MC2_specific	OG0006111	K05813	ugpB	sn-glycerol 3-phosphate transport system substrate-binding protein	02010 ABC transporters	09131 Membrane transport	09130 Environmental Information Processing
MC2_specific	OG0006112	K05815	ugpE	sn-glycerol 3-phosphate transport system permease protein	02010 ABC transporters	09131 Membrane transport	09130 Environmental Information Processing
MC2_specific	OG0006121	K18904	nodT, ameC	outer membrane protein, multidrug efflux system	02000 Transporters	09183 Protein families: signaling and cellular processes	09180 Brite Hierarchies
MC2_specific	OG0006124	K18144	adeR	two-component system, OmpR family, response regulator AdeR	01501 beta-Lactam resistance	09175 Drug resistance: antimicrobial	09160 Human Diseases
MC2_specific	OG0006125	K18143	adeS	two-component system, OmpR family, sensor histidine kinase AdeS [EC:2.7.13.3]	01501 beta-Lactam resistance	09175 Drug resistance: antimicrobial	09160 Human Diseases
MC2_specific	OG0006131	K14475	ICP	inhibitor of cysteine peptidase	05143 African trypanosomiasis	09174 Infectious disease: parasitic	09160 Human Diseases
MC2_specific	OG0006145	K02280	cpaC, rcpA	pilus assembly protein CpaC	02020 Two-component system	09132 Signal transduction	09130 Environmental Information Processing
MC2_specific	OG0006175	K00620	argJ	glutamate N-acetyltransferase / amino-acid N-acetyltransferase [EC:2.3.1.35 2.3.1.1]	00220 Arginine biosynthesis	09105 Amino acid metabolism	09100 Metabolism
MC2_specific	OG0006182	K03272	gmhC, hldE, waaE, rfaE	D-beta-D-heptose 7-phosphate kinase / D-beta-D-heptose 1-phosphate adenosyltransferase [EC:2.7.1.167 2.7.7.70]	00540 Lipopolysaccharide biosynthesis	09107 Glycan biosynthesis and metabolism	09100 Metabolism
MC2_specific	OG0006183	K03274	gmhD, rfaD	ADP-L-glycero-D-manno-heptose 6-epimerase [EC:5.1.3.20]	00540 Lipopolysaccharide biosynthesis	09107 Glycan biosynthesis and metabolism	09100 Metabolism
MC2_specific	OG0006199	K00101	lldD	L-lactate dehydrogenase (cytochrome) [EC:1.1.2.3]	00620 Pyruvate metabolism	09101 Carbohydrate metabolism	09100 Metabolism
MC2_specific	OG0006201	K03620	hyaC	Ni/Fe-hydrogenase 1 B-type cytochrome subunit	02020 Two-component system	09132 Signal transduction	09130 Environmental Information Processing
MC2_specific	OG0006215	K07098	K07098	uncharacterized protein	99997 Function unknown	09194 Poorly characterized	09190 Not Included in Pathway or Brite
MC2_specific	OG0006217	K03719	lrp	Lrp/AsnC family transcriptional regulator, leucine-responsive regulatory protein	03000 Transcription factors	09182 Protein families: genetic information processing	09180 Brite Hierarchies
MC2_specific	OG0006218	K03293	TC.AAT	amino acid transporter, AAT family	99977 Transport	09193 Unclassified: signaling and cellular processes	09190 Not Included in Pathway or Brite
MC3_specific	OG0008527	K13292	lgt, umpA	phosphatidylglycerol---prolipoprotein diacylglyceryl transferase [EC:2.5.1.145]	99980 Enzymes with EC numbers	09191 Unclassified: metabolism	09190 Not Included in Pathway or Brite
MC3_specific	OG0008529	K07006	K07006	uncharacterized protein	99997 Function unknown	09194 Poorly characterized	09190 Not Included in Pathway or Brite
MC3_specific	OG0008644	K09020	rutB	ureidoacrylate peracid hydrolase [EC:3.5.1.110]	00240 Pyrimidine metabolism	09104 Nucleotide metabolism	09100 Metabolism
MC3_specific	OG0008649	K01703	leuC, IPMI-L	3-isopropylmalate/(R)-2-methylmalate dehydratase large subunit [EC:4.2.1.33 4.2.1.35]	00660 C5-Branched dibasic acid metabolism	09101 Carbohydrate metabolism	09100 Metabolism
MC3_specific	OG0008650	K01704	leuD, IPMI-S	3-isopropylmalate/(R)-2-methylmalate dehydratase small subunit [EC:4.2.1.33 4.2.1.35]	00660 C5-Branched dibasic acid metabolism	09101 Carbohydrate metabolism	09100 Metabolism
MC3_specific	OG0008750	K07315	rsbU_P	phosphoserine phosphatase RsbU/P [EC:3.1.3.3]	03021 Transcription machinery	09182 Protein families: genetic information processing	09180 Brite Hierarchies
MC3_specific	OG0008754	K03411	cheD	chemotaxis protein CheD [EC:3.5.1.44]	02030 Bacterial chemotaxis	09142 Cell motility	09140 Cellular Processes
MC3_specific	OG0008756	K24206	uacT	uric acid transporter	02000 Transporters	09183 Protein families: signaling and cellular processes	09180 Brite Hierarchies
MC3_specific	OG0008760	K04033	eutR	AraC family transcriptional regulator, ethanolamine operon transcriptional activator	03000 Transcription factors	09182 Protein families: genetic information processing	09180 Brite Hierarchies
MC3_specific	OG0008818	K01464	DPYS, dht, hydA	dihydropyrimidinase [EC:3.5.2.2]	00240 Pyrimidine metabolism	09104 Nucleotide metabolism	09100 Metabolism
MC3_specific	OG0008819	K11991	tadA	tRNA(adenine34) deaminase [EC:3.5.4.33]	03016 Transfer RNA biogenesis	09182 Protein families: genetic information processing	09180 Brite Hierarchies
MC3_specific	OG0008902	K11930	torT	periplasmic protein TorT	99981 Carbohydrate metabolism	09191 Unclassified: metabolism	09190 Not Included in Pathway or Brite
MC3_specific	OG0009006	K12960	mtaD	5-methylthioadenosine/S-adenosylhomocysteine deaminase [EC:3.5.4.31 3.5.4.28]	00270 Cysteine and methionine metabolism	09105 Amino acid metabolism	09100 Metabolism
MC3_specific	OG0009011	K02011	afuB, fbpB	iron(III) transport system permease protein	02010 ABC transporters	09131 Membrane transport	09130 Environmental Information Processing
MC3_specific	OG0009077	K24498	SORL1	sortilin-related receptor	04131 Membrane trafficking	09182 Protein families: genetic information processing	09180 Brite Hierarchies
MC3_specific	OG0009150	K19267	qorB	NAD(P)H dehydrogenase (quinone) [EC:1.6.5.2]	00130 Ubiquinone and other terpenoid-quinone biosynthesis	09108 Metabolism of cofactors and vitamins	09100 Metabolism
MC3_specific	OG0009233	K02012	afuA, fbpA	iron(III) transport system substrate-binding protein	02010 ABC transporters	09131 Membrane transport	09130 Environmental Information Processing
MC3_specific	OG0009335	K20534	gtrB, csbB	polyisoprenyl-phosphate glycosyltransferase [EC:2.4.-.-]	01005 Lipopolysaccharide biosynthesis proteins	09181 Protein families: metabolism	09180 Brite Hierarchies
MC3_specific	OG0009408	K06145	gntR	LacI family transcriptional regulator, gluconate utilization system Gnt-I transcriptional repressor	03000 Transcription factors	09182 Protein families: genetic information processing	09180 Brite Hierarchies
MC3_specific	OG0009433	K03313	nhaA	Na+:H+ antiporter, NhaA family	02000 Transporters	09183 Protein families: signaling and cellular processes	09180 Brite Hierarchies
MC3_specific	OG0009585	K00925	ackA	acetate kinase [EC:2.7.2.1]	00620 Pyruvate metabolism	09101 Carbohydrate metabolism	09100 Metabolism
MC3_specific	OG0009837	K06112	MAGI3	membrane-associated guanylate kinase-related	04015 Rap1 signaling pathway	09132 Signal transduction	09130 Environmental Information Processing
MC3_specific	OG0009862	K20327	xagB	glycosyltransferase XagB	02024 Quorum sensing	09145 Cellular community - prokaryotes	09140 Cellular Processes
MC3_specific	OG0009865	K20326	xagA	protein XagA	02024 Quorum sensing	09145 Cellular community - prokaryotes	09140 Cellular Processes
MC3_specific	OG0009873	K07267	oprB	porin	02000 Transporters	09183 Protein families: signaling and cellular processes	09180 Brite Hierarchies
MC3_specific	OG0010339	K18828	mvpA, vapC	tRNA(fMet)-specific endonuclease VapC [EC:3.1.-.-]	03016 Transfer RNA biogenesis	09182 Protein families: genetic information processing	09180 Brite Hierarchies
MC3_specific	OG0010577	K07552	bcr, tcaB	MFS transporter, DHA1 family, multidrug resistance protein	02000 Transporters	09183 Protein families: signaling and cellular processes	09180 Brite Hierarchies
MC3_specific	OG0010580	K01551	arsA, ASNA1, GET3	arsenite/tail-anchored protein-transporting ATPase [EC:7.3.2.7 7.3.-.-]	03060 Protein export	09123 Folding, sorting and degradation	09120 Genetic Information Processing
MC3_specific	OG0010583	K00604	MTFMT, fmt	methionyl-tRNA formyltransferase [EC:2.1.2.9]	00970 Aminoacyl-tRNA biosynthesis	09122 Translation	09120 Genetic Information Processing
MC3_specific	OG0010774	K01559	-	-	99980 Enzymes with EC numbers	09191 Unclassified: metabolism	09190 Not Included in Pathway or Brite
MC3_specific	OG0010778	K02529	lacI, galR	LacI family transcriptional regulator	03000 Transcription factors	09182 Protein families: genetic information processing	09180 Brite Hierarchies
MC3_specific	OG0011050	K02651	flp, pilA	pilus assembly protein Flp/PilA	02020 Two-component system	09132 Signal transduction	09130 Environmental Information Processing
MC3_specific	OG0011051	K01139	spoT	GTP diphosphokinase / guanosine-3',5'-bis(diphosphate) 3'-diphosphatase [EC:2.7.6.5 3.1.7.2]	00230 Purine metabolism	09104 Nucleotide metabolism	09100 Metabolism
MC3_specific	OG0011385	K00331	nuoB	NADH-quinone oxidoreductase subunit B [EC:7.1.1.2]	00190 Oxidative phosphorylation	09102 Energy metabolism	09100 Metabolism
MC3_specific	OG0011740	K09792	K09792	uncharacterized protein	99997 Function unknown	09194 Poorly characterized	09190 Not Included in Pathway or Brite
MC3_specific	OG0012211	K08582	CAPN15	calpain-15 [EC:3.4.22.-]	01002 Peptidases and inhibitors	09181 Protein families: metabolism	09180 Brite Hierarchies
MC3_specific	OG0012215	K20866	yihX	glucose-1-phosphatase [EC:3.1.3.10]	00010 Glycolysis / Gluconeogenesis	09101 Carbohydrate metabolism	09100 Metabolism
MC3_specific	OG0012222	K00931	proB	glutamate 5-kinase [EC:2.7.2.11]	00330 Arginine and proline metabolism	09105 Amino acid metabolism	09100 Metabolism
MC3_specific	OG0012230	K18199	inhA	cyclohexyl-isocyanide hydratase [EC:4.2.1.103]	00930 Caprolactam degradation	09111 Xenobiotics biodegradation and metabolism	09100 Metabolism
MC4_specific	OG0008396	K08973	hemJ	protoporphyrinogen IX oxidase [EC:1.3.99.-]	00860 Porphyrin metabolism	09108 Metabolism of cofactors and vitamins	09100 Metabolism
MC4_specific	OG0008463	K05817	hcaR	LysR family transcriptional regulator, hca operon transcriptional activator	03000 Transcription factors	09182 Protein families: genetic information processing	09180 Brite Hierarchies
MC4_specific	OG0008498	K17315	gtsA, glcE	glucose/mannose transport system substrate-binding protein	02010 ABC transporters	09131 Membrane transport	09130 Environmental Information Processing
MC4_specific	OG0008590	K01760	metC	cysteine-S-conjugate beta-lyase [EC:4.4.1.13]	00270 Cysteine and methionine metabolism	09105 Amino acid metabolism	09100 Metabolism
MC4_specific	OG0008677	K02115	ATPF1G, atpG	F-type H+-transporting ATPase subunit gamma	00190 Oxidative phosphorylation	09102 Energy metabolism	09100 Metabolism
MC4_specific	OG0008678	K02111	ATPF1A, atpA	F-type H+/Na+-transporting ATPase subunit alpha [EC:7.1.2.2 7.2.2.1]	00190 Oxidative phosphorylation	09102 Energy metabolism	09100 Metabolism
MC4_specific	OG0008679	K02109	ATPF0B, atpF	F-type H+-transporting ATPase subunit b	00190 Oxidative phosphorylation	09102 Energy metabolism	09100 Metabolism
MC4_specific	OG0008680	K02110	ATPF0C, atpE	F-type H+-transporting ATPase subunit c	00190 Oxidative phosphorylation	09102 Energy metabolism	09100 Metabolism
MC4_specific	OG0008681	K02108	ATPF0A, atpB	F-type H+-transporting ATPase subunit a	00190 Oxidative phosphorylation	09102 Energy metabolism	09100 Metabolism
MC4_specific	OG0008682	K02114	ATPF1E, atpC	F-type H+-transporting ATPase subunit epsilon	00190 Oxidative phosphorylation	09102 Energy metabolism	09100 Metabolism
MC4_specific	OG0008783	K02116	atpI	ATP synthase protein I	00194 Photosynthesis proteins	09181 Protein families: metabolism	09180 Brite Hierarchies
MC4_specific	OG0008842	K02078	acpP	acyl carrier protein	00061 Fatty acid biosynthesis	09103 Lipid metabolism	09100 Metabolism
MC4_specific	OG0008843	K00627	DLAT, aceF, pdhC	pyruvate dehydrogenase E2 component (dihydrolipoamide acetyltransferase) [EC:2.3.1.12]	00010 Glycolysis / Gluconeogenesis	09101 Carbohydrate metabolism	09100 Metabolism
MC4_specific	OG0008846	K01895	ACSS1_2, acs	acetyl-CoA synthetase [EC:6.2.1.1]	00010 Glycolysis / Gluconeogenesis	09101 Carbohydrate metabolism	09100 Metabolism
MC5_specific	OG0009163	K01113	phoD	alkaline phosphatase D [EC:3.1.3.1]	00790 Folate biosynthesis	09108 Metabolism of cofactors and vitamins	09100 Metabolism
MC5_specific	OG0009615	K10380	ANK	ankyrin	05205 Proteoglycans in cancer	09161 Cancer: overview	09160 Human Diseases
MC5_specific	OG0009618	K07086	K07086	uncharacterized protein	99997 Function unknown	09194 Poorly characterized	09190 Not Included in Pathway or Brite
MC5_specific	OG0010057	K10979	ku	DNA end-binding protein Ku	03450 Non-homologous end-joining	09124 Replication and repair	09120 Genetic Information Processing
MC5_specific	OG0010225	K04078	groES, HSPE1	chaperonin GroES	03110 Chaperones and folding catalysts	09182 Protein families: genetic information processing	09180 Brite Hierarchies
MC1_MC2_specific	OG0004918	K13049	PM20D1	carboxypeptidase PM20D1 [EC:3.4.17.-]	01002 Peptidases and inhibitors	09181 Protein families: metabolism	09180 Brite Hierarchies
MC1_MC2_specific	OG0004954	K09983	K09983	uncharacterized protein	99997 Function unknown	09194 Poorly characterized	09190 Not Included in Pathway or Brite
MC1_MC2_specific	OG0004958	K11534	deoR	DeoR family transcriptional regulator, deoxyribose operon repressor	03000 Transcription factors	09182 Protein families: genetic information processing	09180 Brite Hierarchies
MC1_MC3_specific	OG0007458	K07104	catE	catechol 2,3-dioxygenase [EC:1.13.11.2]	00362 Benzoate degradation	09111 Xenobiotics biodegradation and metabolism	09100 Metabolism
MC1_MC4_specific	OG0007436	K06281	hyaB, hybC	hydrogenase large subunit [EC:1.12.99.6]	00633 Nitrotoluene degradation	09111 Xenobiotics biodegradation and metabolism	09100 Metabolism
MC1_MC4_specific	OG0007437	K06282	hyaA, hybO	hydrogenase small subunit [EC:1.12.99.6]	00633 Nitrotoluene degradation	09111 Xenobiotics biodegradation and metabolism	09100 Metabolism
MC1_MC4_specific	OG0007440	K04653	hypC	hydrogenase expression/formation protein HypC	99975 Protein processing	09192 Unclassified: genetic information processing	09190 Not Included in Pathway or Brite
MC1_MC4_specific	OG0007467	K03800	lplA, lplJ, lipL1	lipoate---protein ligase [EC:6.3.1.20]	00785 Lipoic acid metabolism	09108 Metabolism of cofactors and vitamins	09100 Metabolism
MC1_MC4_specific	OG0007468	K24689	lipS2	lipoyl synthase	00785 Lipoic acid metabolism	09108 Metabolism of cofactors and vitamins	09100 Metabolism
MC1_MC4_specific	OG0007469	K17830	GGR	digeranylgeranylglycerophospholipid reductase [EC:1.3.1.101 1.3.7.11]	00564 Glycerophospholipid metabolism	09103 Lipid metabolism	09100 Metabolism
MC1_MC4_specific	OG0007470	K09711	lipS1	lipoyl synthase	00785 Lipoic acid metabolism	09108 Metabolism of cofactors and vitamins	09100 Metabolism
MC1_MC4_specific	OG0007472	K07092	K07092	uncharacterized protein	99997 Function unknown	09194 Poorly characterized	09190 Not Included in Pathway or Brite
MC1_MC4_specific	OG0007475	K03388	hdrA2	heterodisulfide reductase subunit A2 [EC:1.8.7.3 1.8.98.4 1.8.98.5 1.8.98.6]	00680 Methane metabolism	09102 Energy metabolism	09100 Metabolism
MC1_MC4_specific	OG0007480	K02437	gcvH, GCSH	glycine cleavage system H protein	00630 Glyoxylate and dicarboxylate metabolism	09101 Carbohydrate metabolism	09100 Metabolism
MC1_MC4_specific	OG0007483	K04085	tusA, sirA	tRNA 2-thiouridine synthesizing protein A [EC:2.8.1.-]	04122 Sulfur relay system	09123 Folding, sorting and degradation	09120 Genetic Information Processing
MC2_MC3_specific	OG0000068	K03408	cheW	purine-binding chemotaxis protein CheW	02020 Two-component system	09132 Signal transduction	09130 Environmental Information Processing
MC2_MC3_specific	OG0000333	K03407	cheA	two-component system, chemotaxis family, sensor kinase CheA [EC:2.7.13.3]	02020 Two-component system	09132 Signal transduction	09130 Environmental Information Processing
MC2_MC3_specific	OG0005064	K00575	cheR	chemotaxis protein methyltransferase CheR [EC:2.1.1.80]	02020 Two-component system	09132 Signal transduction	09130 Environmental Information Processing
MC2_MC3_specific	OG0005147	K01473	hyuA	N-methylhydantoinase A [EC:3.5.2.14]	00330 Arginine and proline metabolism	09105 Amino acid metabolism	09100 Metabolism
MC2_MC3_specific	OG0005198	K01941	E6.3.4.6	urea carboxylase [EC:6.3.4.6]	00220 Arginine biosynthesis	09105 Amino acid metabolism	09100 Metabolism
MC2_MC3_specific	OG0005199	K01961	accC	acetyl-CoA carboxylase, biotin carboxylase subunit [EC:6.4.1.2 6.3.4.14]	00620 Pyruvate metabolism	09101 Carbohydrate metabolism	09100 Metabolism
MC2_MC3_specific	OG0005201	K07160	pxpA	5-oxoprolinase (ATP-hydrolysing) subunit A [EC:3.5.2.9]	00480 Glutathione metabolism	09106 Metabolism of other amino acids	09100 Metabolism
MC2_MC3_specific	OG0005284	K17760	qheDH, qbdA	quinohemoprotein ethanol dehydrogenase [EC:1.1.9.1]	99980 Enzymes with EC numbers	09191 Unclassified: metabolism	09190 Not Included in Pathway or Brite
MC2_MC3_specific	OG0005298	K09967	K09967	uncharacterized protein	99997 Function unknown	09194 Poorly characterized	09190 Not Included in Pathway or Brite
MC2_MC3_specific	OG0005307	K03296	TC.HAE1	hydrophobic/amphiphilic exporter-1 (mainly G- bacteria), HAE1 family	99977 Transport	09193 Unclassified: signaling and cellular processes	09190 Not Included in Pathway or Brite
MC2_MC3_specific	OG0005395	K03762	proP	MFS transporter, MHS family, proline/betaine transporter	02000 Transporters	09183 Protein families: signaling and cellular processes	09180 Brite Hierarchies
MC2_MC4_specific	OG0005106	K01061	E3.1.1.45	carboxymethylenebutenolidase [EC:3.1.1.45]	00364 Fluorobenzoate degradation	09111 Xenobiotics biodegradation and metabolism	09100 Metabolism
MC2_MC4_specific	OG0005107	K12370	dppC	dipeptide transport system permease protein	02010 ABC transporters	09131 Membrane transport	09130 Environmental Information Processing
MC2_MC4_specific	OG0005204	K04771	degP, htrA	serine protease Do [EC:3.4.21.107]	02020 Two-component system	09132 Signal transduction	09130 Environmental Information Processing
MC2_MC4_specific	OG0005227	K00425	cydA	cytochrome bd ubiquinol oxidase subunit I [EC:7.1.1.7]	00190 Oxidative phosphorylation	09102 Energy metabolism	09100 Metabolism
MC2_MC4_specific	OG0005228	K00426	cydB	cytochrome bd ubiquinol oxidase subunit II [EC:7.1.1.7]	00190 Oxidative phosphorylation	09102 Energy metabolism	09100 Metabolism
MC2_MC4_specific	OG0005229	K00424	cydX	cytochrome bd-I ubiquinol oxidase subunit X [EC:7.1.1.7]	00190 Oxidative phosphorylation	09102 Energy metabolism	09100 Metabolism
MC3_MC4_specific	OG0008211	K03798	ftsH, hflB	cell division protease FtsH [EC:3.4.24.-]	01002 Peptidases and inhibitors	09181 Protein families: metabolism	09180 Brite Hierarchies
MC3_MC5_specific	OG0008446	K10001	gltI, aatJ	glutamate/aspartate transport system substrate-binding protein	02010 ABC transporters	09131 Membrane transport	09130 Environmental Information Processing
MC1_absent	OG0004934	K07341	doc	death on curing protein	02048 Prokaryotic defense system	09183 Protein families: signaling and cellular processes	09180 Brite Hierarchies
MC1_absent	OG0004939	K01474	hyuB	N-methylhydantoinase B [EC:3.5.2.14]	00330 Arginine and proline metabolism	09105 Amino acid metabolism	09100 Metabolism
MC2_absent	OG0006016	K07302	iorA	isoquinoline 1-oxidoreductase subunit alpha [EC:1.3.99.16]	99980 Enzymes with EC numbers	09191 Unclassified: metabolism	09190 Not Included in Pathway or Brite
MC2_absent	OG0006219	K21134	triC	multidrug efflux pump	02000 Transporters	09183 Protein families: signaling and cellular processes	09180 Brite Hierarchies
MC2_absent	OG0006220	K21137	triB	membrane fusion protein, multidrug efflux system	02000 Transporters	09183 Protein families: signaling and cellular processes	09180 Brite Hierarchies
MC2_absent	OG0006221	K21136	triA	membrane fusion protein, multidrug efflux system	02000 Transporters	09183 Protein families: signaling and cellular processes	09180 Brite Hierarchies
MC2_absent	OG0006223	K01465	URA4, pyrC	dihydroorotase [EC:3.5.2.3]	00240 Pyrimidine metabolism	09104 Nucleotide metabolism	09100 Metabolism
MC2_absent	OG0006261	K00549	metE	5-methyltetrahydropteroyltriglutamate--homocysteine methyltransferase [EC:2.1.1.14]	00270 Cysteine and methionine metabolism	09105 Amino acid metabolism	09100 Metabolism
MC2_absent	OG0006264	K19073	DVR	divinyl chlorophyllide a 8-vinyl-reductase [EC:1.3.1.75]	00860 Porphyrin metabolism	09108 Metabolism of cofactors and vitamins	09100 Metabolism
MC2_absent	OG0006265	K03324	yjbB	phosphate:Na+ symporter	02000 Transporters	09183 Protein families: signaling and cellular processes	09180 Brite Hierarchies
MC2_absent	OG0006302	K03670	mdoG	periplasmic glucans biosynthesis protein	99994 Others	09193 Unclassified: signaling and cellular processes	09190 Not Included in Pathway or Brite
MC2_absent	OG0006325	K03669	mdoH	membrane glycosyltransferase [EC:2.4.1.-]	01003 Glycosyltransferases	09181 Protein families: metabolism	09180 Brite Hierarchies
MC2_absent	OG0006326	K03414	cheZ	chemotaxis protein CheZ	02030 Bacterial chemotaxis	09142 Cell motility	09140 Cellular Processes
MC2_absent	OG0006344	K03781	katE, CAT, catB, srpA	catalase [EC:1.11.1.6]	00630 Glyoxylate and dicarboxylate metabolism	09101 Carbohydrate metabolism	09100 Metabolism
MC2_absent	OG0006346	K06912	tfdA	alpha-ketoglutarate-dependent 2,4-dichlorophenoxyacetate dioxygenase [EC:1.14.11.-]	00361 Chlorocyclohexane and chlorobenzene degradation	09111 Xenobiotics biodegradation and metabolism	09100 Metabolism
MC2_absent	OG0006348	K00121	frmA, ADH5, adhC	S-(hydroxymethyl)glutathione dehydrogenase / alcohol dehydrogenase [EC:1.1.1.284 1.1.1.1]	00010 Glycolysis / Gluconeogenesis	09101 Carbohydrate metabolism	09100 Metabolism
MC2_absent	OG0006349	K06048	gshA, ybdK	glutamate---cysteine ligase / carboxylate-amine ligase [EC:6.3.2.2 6.3.-.-]	00480 Glutathione metabolism	09106 Metabolism of other amino acids	09100 Metabolism
MC2_absent	OG0006354	K21310	mddA	methanethiol S-methyltransferase [EC:2.1.1.334]	00920 Sulfur metabolism	09102 Energy metabolism	09100 Metabolism
MC2_absent	OG0006356	K00274	MAO, aofH	monoamine oxidase [EC:1.4.3.4]	00260 Glycine, serine and threonine metabolism	09105 Amino acid metabolism	09100 Metabolism
MC2_absent	OG0006357	K02471	bacA	vitamin B12/bleomycin/antimicrobial peptide transport system ATP-binding/permease protein	02010 ABC transporters	09131 Membrane transport	09130 Environmental Information Processing
MC2_absent	OG0006368	K07161	K07161	uncharacterized protein	99997 Function unknown	09194 Poorly characterized	09190 Not Included in Pathway or Brite
MC2_absent	OG0006393	K01556	KYNU, kynU	kynureninase [EC:3.7.1.3]	00380 Tryptophan metabolism	09105 Amino acid metabolism	09100 Metabolism
MC2_absent	OG0006404	K05836	hutC	GntR family transcriptional regulator, histidine utilization repressor	03000 Transcription factors	09182 Protein families: genetic information processing	09180 Brite Hierarchies
MC2_absent	OG0006405	K05603	hutF	formimidoylglutamate deiminase [EC:3.5.3.13]	00340 Histidine metabolism	09105 Amino acid metabolism	09100 Metabolism
MC2_absent	OG0006406	K01468	hutI, AMDHD1	imidazolonepropionase [EC:3.5.2.7]	00340 Histidine metabolism	09105 Amino acid metabolism	09100 Metabolism
MC2_absent	OG0006407	K01745	hutH, HAL	histidine ammonia-lyase [EC:4.3.1.3]	00340 Histidine metabolism	09105 Amino acid metabolism	09100 Metabolism
MC2_absent	OG0006408	K01712	hutU, UROC1	urocanate hydratase [EC:4.2.1.49]	00340 Histidine metabolism	09105 Amino acid metabolism	09100 Metabolism
MC2_absent	OG0006415	K07071	K07071	uncharacterized protein	99997 Function unknown	09194 Poorly characterized	09190 Not Included in Pathway or Brite
MC2_absent	OG0006416	K17880	hyg	hygromycin-B 7''-O-kinase [EC:2.7.1.119]	01504 Antimicrobial resistance genes	09183 Protein families: signaling and cellular processes	09180 Brite Hierarchies
MC2_absent	OG0006426	K00640	cysE	serine O-acetyltransferase [EC:2.3.1.30]	00920 Sulfur metabolism	09102 Energy metabolism	09100 Metabolism
MC2_absent	OG0006427	K01687	ilvD	dihydroxy-acid dehydratase [EC:4.2.1.9]	00290 Valine, leucine and isoleucine biosynthesis	09105 Amino acid metabolism	09100 Metabolism
MC2_absent	OG0006429	K07110	ramB	XRE family transcriptional regulator, fatty acid utilization regulator	03000 Transcription factors	09182 Protein families: genetic information processing	09180 Brite Hierarchies
MC2_absent	OG0006438	K07127	uraH, pucM, hiuH	5-hydroxyisourate hydrolase [EC:3.5.2.17]	00230 Purine metabolism	09104 Nucleotide metabolism	09100 Metabolism
MC2_absent	OG0006443	K01118	acpD, azoR	FMN-dependent NADH-azoreductase [EC:1.7.1.17]	99980 Enzymes with EC numbers	09191 Unclassified: metabolism	09190 Not Included in Pathway or Brite
MC2_absent	OG0006452	K05794	terC	tellurite resistance protein TerC	99994 Others	09193 Unclassified: signaling and cellular processes	09190 Not Included in Pathway or Brite
MC2_absent	OG0006468	K13653	K13653	AraC family transcriptional regulator	03000 Transcription factors	09182 Protein families: genetic information processing	09180 Brite Hierarchies
MC2_absent	OG0006474	K00301	E1.5.3.1	sarcosine oxidase [EC:1.5.3.1]	00260 Glycine, serine and threonine metabolism	09105 Amino acid metabolism	09100 Metabolism
MC2_absent	OG0006476	K07217	K07217	Mn-containing catalase	99980 Enzymes with EC numbers	09191 Unclassified: metabolism	09190 Not Included in Pathway or Brite
MC2_absent	OG0006482	K00074	paaH, hbd, fadB, mmgB	3-hydroxybutyryl-CoA dehydrogenase [EC:1.1.1.157]	00650 Butanoate metabolism	09101 Carbohydrate metabolism	09100 Metabolism
MC2_absent	OG0006483	K04940	odh	opine dehydrogenase [EC:1.5.1.28]	99980 Enzymes with EC numbers	09191 Unclassified: metabolism	09190 Not Included in Pathway or Brite
MC2_absent	OG0006487	K15576	nrtA, nasF, cynA	nitrate/nitrite transport system substrate-binding protein	00910 Nitrogen metabolism	09102 Energy metabolism	09100 Metabolism
MC2_absent	OG0006488	K01426	E3.5.1.4, amiE	amidase [EC:3.5.1.4]	00330 Arginine and proline metabolism	09105 Amino acid metabolism	09100 Metabolism
MC2_absent	OG0006496	K12686	apeE, estA, lip-1	outer membrane lipase/esterase	02000 Transporters	09183 Protein families: signaling and cellular processes	09180 Brite Hierarchies
MC2_absent	OG0006502	K12537	hasE, prtE, rsaE, prsE, eexE	membrane fusion protein, type I secretion system	02000 Transporters	09183 Protein families: signaling and cellular processes	09180 Brite Hierarchies
MC2_absent	OG0006503	K12536	hasD, prtD, aprD, rsaD, prsD, eexD	ATP-binding cassette, subfamily C, type I secretion system permease/ATPase	02010 ABC transporters	09131 Membrane transport	09130 Environmental Information Processing
MC2_absent	OG0006504	K00432	gpx, btuE, bsaA	glutathione peroxidase [EC:1.11.1.9]	00480 Glutathione metabolism	09106 Metabolism of other amino acids	09100 Metabolism
MC2_absent	OG0006508	K06016	pydC	beta-ureidopropionase / N-carbamoyl-L-amino-acid hydrolase [EC:3.5.1.6 3.5.1.87]	00240 Pyrimidine metabolism	09104 Nucleotide metabolism	09100 Metabolism
MC2_absent	OG0006513	K02433	gatA, QRSL1	aspartyl-tRNA(Asn)/glutamyl-tRNA(Gln) amidotransferase subunit A [EC:6.3.5.6 6.3.5.7]	00970 Aminoacyl-tRNA biosynthesis	09122 Translation	09120 Genetic Information Processing
MC2_absent	OG0006514	K15975	K15975	glyoxalase family protein	99999 Others	09191 Unclassified: metabolism	09190 Not Included in Pathway or Brite
MC2_absent	OG0006515	K06999	K06999	phospholipase/carboxylesterase	99999 Others	09191 Unclassified: metabolism	09190 Not Included in Pathway or Brite
MC2_absent	OG0006516	K01485	codA	cytosine/creatinine deaminase [EC:3.5.4.1 3.5.4.21]	00240 Pyrimidine metabolism	09104 Nucleotide metabolism	09100 Metabolism
MC2_absent	OG0006521	K08978	TC.BAT1	bacterial/archaeal transporter family protein	02000 Transporters	09183 Protein families: signaling and cellular processes	09180 Brite Hierarchies
MC2_absent	OG0006522	K02554	mhpD	2-keto-4-pentenoate hydratase [EC:4.2.1.80]	00360 Phenylalanine metabolism	09105 Amino acid metabolism	09100 Metabolism
MC2_absent	OG0006526	K08987	K08987	putative membrane protein	99996 General function prediction only	09194 Poorly characterized	09190 Not Included in Pathway or Brite
MC2_absent	OG0006527	K09984	K09984	uncharacterized protein	99997 Function unknown	09194 Poorly characterized	09190 Not Included in Pathway or Brite
MC2_absent	OG0006528	K01322	PREP	prolyl oligopeptidase [EC:3.4.21.26]	04614 Renin-angiotensin system	09152 Endocrine system	09150 Organismal Systems
MC2_absent	OG0006531	K07793	tctA	putative tricarboxylic transport membrane protein	02020 Two-component system	09132 Signal transduction	09130 Environmental Information Processing
MC2_absent	OG0006534	K07068	K07068	uncharacterized protein	99988 Secondary metabolism	09191 Unclassified: metabolism	09190 Not Included in Pathway or Brite
MC2_absent	OG0006536	K16090	fiu	catecholate siderophore receptor	02000 Transporters	09183 Protein families: signaling and cellular processes	09180 Brite Hierarchies
MC2_absent	OG0006537	K25093	-	-	04990 Domain-containing proteins not elsewhere classified	09183 Protein families: signaling and cellular processes	09180 Brite Hierarchies
MC2_absent	OG0006543	K03651	cpdA	3',5'-cyclic-AMP phosphodiesterase [EC:3.1.4.53]	00230 Purine metabolism	09104 Nucleotide metabolism	09100 Metabolism
MC2_absent	OG0006544	K01576	mdlC	benzoylformate decarboxylase [EC:4.1.1.7]	00627 Aminobenzoate degradation	09111 Xenobiotics biodegradation and metabolism	09100 Metabolism
MC2_absent	OG0006545	K00675	nhoA	N-hydroxyarylamine O-acetyltransferase [EC:2.3.1.118]	99980 Enzymes with EC numbers	09191 Unclassified: metabolism	09190 Not Included in Pathway or Brite
MC2_absent	OG0006546	K07336	K07336	PKHD-type hydroxylase [EC:1.14.11.-]	99980 Enzymes with EC numbers	09191 Unclassified: metabolism	09190 Not Included in Pathway or Brite
MC2_absent	OG0006558	K00020	HIBADH, mmsB	3-hydroxyisobutyrate dehydrogenase [EC:1.1.1.31]	00280 Valine, leucine and isoleucine degradation	09105 Amino acid metabolism	09100 Metabolism
MC2_absent	OG0006560	K01459	E3.5.1.77	N-carbamoyl-D-amino-acid hydrolase [EC:3.5.1.77]	99980 Enzymes with EC numbers	09191 Unclassified: metabolism	09190 Not Included in Pathway or Brite
MC2_absent	OG0006577	K00453	TDO2, kynA	tryptophan 2,3-dioxygenase [EC:1.13.11.11]	00380 Tryptophan metabolism	09105 Amino acid metabolism	09100 Metabolism
MC2_absent	OG0006584	K00114	exaA	alcohol dehydrogenase (cytochrome c) [EC:1.1.2.8]	00010 Glycolysis / Gluconeogenesis	09101 Carbohydrate metabolism	09100 Metabolism
MC2_absent	OG0006588	K13936	mdcF	malonate transporter and related proteins	02000 Transporters	09183 Protein families: signaling and cellular processes	09180 Brite Hierarchies
MC2_absent	OG0006590	K03286	TC.OOP	OmpA-OmpF porin, OOP family	02000 Transporters	09183 Protein families: signaling and cellular processes	09180 Brite Hierarchies
MC2_absent	OG0006617	K01495	GCH1, folE	GTP cyclohydrolase IA [EC:3.5.4.16]	00790 Folate biosynthesis	09108 Metabolism of cofactors and vitamins	09100 Metabolism
MC2_absent	OG0006623	K01821	praC, xylH	4-oxalocrotonate tautomerase [EC:5.3.2.6]	00362 Benzoate degradation	09111 Xenobiotics biodegradation and metabolism	09100 Metabolism
MC2_absent	OG0006627	K06601	flbT	flagellar biosynthesis repressor protein FlbT	02035 Bacterial motility proteins	09183 Protein families: signaling and cellular processes	09180 Brite Hierarchies
MC2_absent	OG0006646	K11593	ELF2C, AGO	eukaryotic translation initiation factor 2C	04361 Axon regeneration	09158 Development and regeneration	09150 Organismal Systems
MC2_absent	OG0006648	K00681	ggt	gamma-glutamyltranspeptidase / glutathione hydrolase [EC:2.3.2.2 3.4.19.13]	00430 Taurine and hypotaurine metabolism	09106 Metabolism of other amino acids	09100 Metabolism
MC2_absent	OG0006652	K18939	lmrA, yxaF	TetR/AcrR family transcriptional regulator, lmrAB and yxaGH operons repressor	03000 Transcription factors	09182 Protein families: genetic information processing	09180 Brite Hierarchies
MC2_absent	OG0006674	K03284	corA	magnesium transporter	02000 Transporters	09183 Protein families: signaling and cellular processes	09180 Brite Hierarchies
MC2_absent	OG0006688	K01104	E3.1.3.48	protein-tyrosine phosphatase [EC:3.1.3.48]	99980 Enzymes with EC numbers	09191 Unclassified: metabolism	09190 Not Included in Pathway or Brite
MC2_absent	OG0006721	K18028	nicX	2,5-dihydroxypyridine 5,6-dioxygenase [EC:1.13.11.9]	00760 Nicotinate and nicotinamide metabolism	09108 Metabolism of cofactors and vitamins	09100 Metabolism
MC2_absent	OG0006724	K01428	ureC	urease subunit alpha [EC:3.5.1.5]	00230 Purine metabolism	09104 Nucleotide metabolism	09100 Metabolism
MC2_absent	OG0006727	K07250	gabT	4-aminobutyrate aminotransferase / (S)-3-amino-2-methylpropionate transaminase / 5-aminovalerate transaminase [EC:2.6.1.19 2.6.1.22 2.6.1.48]	00640 Propanoate metabolism	09101 Carbohydrate metabolism	09100 Metabolism
MC2_absent	OG0006728	K21430	yliI	aldose sugar dehydrogenase [EC:1.1.5.-]	99980 Enzymes with EC numbers	09191 Unclassified: metabolism	09190 Not Included in Pathway or Brite
MC2_absent	OG0006730	K10531	pvdA, SIDA	L-ornithine N5-monooxygenase [EC:1.14.13.195 1.14.13.196]	99980 Enzymes with EC numbers	09191 Unclassified: metabolism	09190 Not Included in Pathway or Brite
MC2_absent	OG0006731	K03896	iucB	acetyl CoA:N6-hydroxylysine acetyl transferase [EC:2.3.1.102]	00997 Biosynthesis of various other secondary metabolites	09110 Biosynthesis of other secondary metabolites	09100 Metabolism
MC2_absent	OG0006748	K03019	RPC11, POLR3K	DNA-directed RNA polymerase III subunit RPC11	03020 RNA polymerase	09121 Transcription	09120 Genetic Information Processing
MC2_absent	OG0006750	K11089	TROVE2, SSA2	60 kDa SS-A/Ro ribonucleoprotein	05322 Systemic lupus erythematosus	09163 Immune disease	09160 Human Diseases
MC2_absent	OG0006752	K13633	ftrA	AraC family transcriptional regulator, transcriptional activator FtrA	03000 Transcription factors	09182 Protein families: genetic information processing	09180 Brite Hierarchies
MC2_absent	OG0006754	K01066	aes	acetyl esterase [EC:3.1.1.-]	99980 Enzymes with EC numbers	09191 Unclassified: metabolism	09190 Not Included in Pathway or Brite
MC2_absent	OG0006756	K21001	pslH	polysaccharide biosynthesis protein PslH	00543 Exopolysaccharide biosynthesis	09107 Glycan biosynthesis and metabolism	09100 Metabolism
MC2_absent	OG0006765	K02624	pcaR	IclR family transcriptional regulator, pca regulon regulatory protein	03000 Transcription factors	09182 Protein families: genetic information processing	09180 Brite Hierarchies
MC2_absent	OG0006767	K00666	K00666	fatty-acyl-CoA synthase [EC:6.2.1.-]	01004 Lipid biosynthesis proteins	09181 Protein families: metabolism	09180 Brite Hierarchies
MC2_absent	OG0006768	K00459	ncd2, npd	nitronate monooxygenase [EC:1.13.12.16]	00910 Nitrogen metabolism	09102 Energy metabolism	09100 Metabolism
MC2_absent	OG0006771	K03405	chlI, bchI	magnesium chelatase subunit I [EC:6.6.1.1]	00860 Porphyrin metabolism	09108 Metabolism of cofactors and vitamins	09100 Metabolism
MC2_absent	OG0006773	K00058	serA, PHGDH	D-3-phosphoglycerate dehydrogenase / 2-oxoglutarate reductase [EC:1.1.1.95 1.1.1.399]	00680 Methane metabolism	09102 Energy metabolism	09100 Metabolism
MC2_absent	OG0006780	K00574	cfa	cyclopropane-fatty-acyl-phospholipid synthase [EC:2.1.1.79]	99980 Enzymes with EC numbers	09191 Unclassified: metabolism	09190 Not Included in Pathway or Brite
MC2_absent	OG0006812	K01714	dapA	4-hydroxy-tetrahydrodipicolinate synthase [EC:4.3.3.7]	00300 Lysine biosynthesis	09105 Amino acid metabolism	09100 Metabolism
MC2_absent	OG0006818	K09808	lolC_E	lipoprotein-releasing system permease protein	02010 ABC transporters	09131 Membrane transport	09130 Environmental Information Processing
MC2_absent	OG0006825	K01953	asnB, ASNS	asparagine synthase (glutamine-hydrolysing) [EC:6.3.5.4]	00250 Alanine, aspartate and glutamate metabolism	09105 Amino acid metabolism	09100 Metabolism
MC2_absent	OG0006831	K03294	TC.APA	basic amino acid/polyamine antiporter, APA family	99977 Transport	09193 Unclassified: signaling and cellular processes	09190 Not Included in Pathway or Brite
MC2_absent	OG0006835	K01673	cynT, can	carbonic anhydrase [EC:4.2.1.1]	00910 Nitrogen metabolism	09102 Energy metabolism	09100 Metabolism
MC2_absent	OG0006852	K12542	lapC	membrane fusion protein, adhesin transport system	02000 Transporters	09183 Protein families: signaling and cellular processes	09180 Brite Hierarchies
MC2_absent	OG0006854	K00102	LDHD, dld	D-lactate dehydrogenase (cytochrome) [EC:1.1.2.4]	00620 Pyruvate metabolism	09101 Carbohydrate metabolism	09100 Metabolism
MC2_absent	OG0006855	K01816	hyi, gip	hydroxypyruvate isomerase [EC:5.3.1.22]	00630 Glyoxylate and dicarboxylate metabolism	09101 Carbohydrate metabolism	09100 Metabolism
MC2_absent	OG0006856	K01608	gcl	tartronate-semialdehyde synthase [EC:4.1.1.47]	00630 Glyoxylate and dicarboxylate metabolism	09101 Carbohydrate metabolism	09100 Metabolism
MC2_absent	OG0006857	K13641	iclR	IclR family transcriptional regulator, acetate operon repressor	03000 Transcription factors	09182 Protein families: genetic information processing	09180 Brite Hierarchies
MC2_absent	OG0006865	K09810	lolD	lipoprotein-releasing system ATP-binding protein [EC:7.6.2.-]	02010 ABC transporters	09131 Membrane transport	09130 Environmental Information Processing
MC2_absent	OG0006877	K05712	mhpA	3-(3-hydroxy-phenyl)propionate hydroxylase [EC:1.14.13.127]	00360 Phenylalanine metabolism	09105 Amino acid metabolism	09100 Metabolism
MC2_absent	OG0006892	K08641	vanX	zinc D-Ala-D-Ala dipeptidase [EC:3.4.13.22]	02020 Two-component system	09132 Signal transduction	09130 Environmental Information Processing
MC2_absent	OG0006900	K04099	desB, galA	gallate dioxygenase [EC:1.13.11.57]	00627 Aminobenzoate degradation	09111 Xenobiotics biodegradation and metabolism	09100 Metabolism
MC2_absent	OG0006907	K09780	K09780	uncharacterized protein	99997 Function unknown	09194 Poorly characterized	09190 Not Included in Pathway or Brite
MC2_absent	OG0006908	K10439	rbsB	ribose transport system substrate-binding protein	02010 ABC transporters	09131 Membrane transport	09130 Environmental Information Processing
MC2_absent	OG0006910	K01040	gctB	glutaconate CoA-transferase, subunit B [EC:2.8.3.12]	00650 Butanoate metabolism	09101 Carbohydrate metabolism	09100 Metabolism
MC2_absent	OG0006911	K01039	gctA	glutaconate CoA-transferase, subunit A [EC:2.8.3.12]	00650 Butanoate metabolism	09101 Carbohydrate metabolism	09100 Metabolism
MC2_absent	OG0006938	K12543	lapE	outer membrane protein, adhesin transport system	02000 Transporters	09183 Protein families: signaling and cellular processes	09180 Brite Hierarchies
MC3_absent	OG0004412	K00098	idnD	L-idonate 5-dehydrogenase [EC:1.1.1.264]	99980 Enzymes with EC numbers	09191 Unclassified: metabolism	09190 Not Included in Pathway or Brite
MC3_absent	OG0004435	K02204	thrB2	homoserine kinase type II [EC:2.7.1.39]	00260 Glycine, serine and threonine metabolism	09105 Amino acid metabolism	09100 Metabolism
MC3_absent	OG0004455	K01956	carA, CPA1	carbamoyl-phosphate synthase small subunit [EC:6.3.5.5]	00240 Pyrimidine metabolism	09104 Nucleotide metabolism	09100 Metabolism
MC3_absent	OG0004463	K00286	proC	pyrroline-5-carboxylate reductase [EC:1.5.1.2]	00330 Arginine and proline metabolism	09105 Amino acid metabolism	09100 Metabolism
MC3_absent	OG0004478	K02025	ABC.MS.P	multiple sugar transport system permease protein	02000 Transporters	09183 Protein families: signaling and cellular processes	09180 Brite Hierarchies
MC3_absent	OG0004490	K07156	copC, pcoC	copper resistance protein C	02000 Transporters	09183 Protein families: signaling and cellular processes	09180 Brite Hierarchies
MC3_absent	OG0004492	K12567	TTN	titin [EC:2.7.11.1]	04820 Cytoskeleton in muscle cells	09142 Cell motility	09140 Cellular Processes
MC3_absent	OG0004510	K07798	cusB, silB	membrane fusion protein, copper/silver efflux system	02020 Two-component system	09132 Signal transduction	09130 Environmental Information Processing
MC3_absent	OG0004547	K05301	sorA	sulfite dehydrogenase (cytochrome) subunit A [EC:1.8.2.1]	00920 Sulfur metabolism	09102 Energy metabolism	09100 Metabolism
MC3_absent	OG0004548	K10716	kch, trkA, mthK, pch	voltage-gated potassium channel	02000 Transporters	09183 Protein families: signaling and cellular processes	09180 Brite Hierarchies
MC3_absent	OG0004571	K01581	E4.1.1.17, ODC1, speC, speF	ornithine decarboxylase [EC:4.1.1.17]	00330 Arginine and proline metabolism	09105 Amino acid metabolism	09100 Metabolism
MC3_absent	OG0004576	K07787	cusA, silA	copper/silver efflux system protein	02020 Two-component system	09132 Signal transduction	09130 Environmental Information Processing
MC3_absent	OG0004594	K01623	ALDO	fructose-bisphosphate aldolase, class I [EC:4.1.2.13]	00010 Glycolysis / Gluconeogenesis	09101 Carbohydrate metabolism	09100 Metabolism
MC3_absent	OG0004640	K00606	panB	3-methyl-2-oxobutanoate hydroxymethyltransferase [EC:2.1.2.11]	00770 Pantothenate and CoA biosynthesis	09108 Metabolism of cofactors and vitamins	09100 Metabolism
MC3_absent	OG0004689	K00851	idnK, gntK	gluconokinase [EC:2.7.1.12]	00030 Pentose phosphate pathway	09101 Carbohydrate metabolism	09100 Metabolism
MC3_absent	OG0004715	K07240	chrA	chromate transporter	02000 Transporters	09183 Protein families: signaling and cellular processes	09180 Brite Hierarchies
MC3_absent	OG0004721	K09165	K09165	dodecin	99982 Energy metabolism	09191 Unclassified: metabolism	09190 Not Included in Pathway or Brite
MC3_absent	OG0004734	K07100	K07100	putative phosphoribosyl transferase	99996 General function prediction only	09194 Poorly characterized	09190 Not Included in Pathway or Brite
MC3_absent	OG0004735	K00763	pncB, NAPRT1	nicotinate phosphoribosyltransferase [EC:6.3.4.21]	00760 Nicotinate and nicotinamide metabolism	09108 Metabolism of cofactors and vitamins	09100 Metabolism
MC3_absent	OG0004736	K02347	polX, dpx	DNA polymerase (family X)	03400 DNA repair and recombination proteins	09182 Protein families: genetic information processing	09180 Brite Hierarchies
MC3_absent	OG0004740	K01470	E3.5.2.10	creatinine amidohydrolase [EC:3.5.2.10]	00330 Arginine and proline metabolism	09105 Amino acid metabolism	09100 Metabolism
MC3_absent	OG0004743	K00948	PRPS, prsA	ribose-phosphate pyrophosphokinase [EC:2.7.6.1]	00030 Pentose phosphate pathway	09101 Carbohydrate metabolism	09100 Metabolism
MC3_absent	OG0004744	K07028	K07028	uncharacterized protein	99997 Function unknown	09194 Poorly characterized	09190 Not Included in Pathway or Brite
MC4_absent	OG0000327	K25227	-	-	99980 Enzymes with EC numbers	09191 Unclassified: metabolism	09190 Not Included in Pathway or Brite
MC4_absent	OG0004501	K21645	hypT, qseD	LysR family transcriptional regulator, hypochlorite-specific transcription factor HypT	03000 Transcription factors	09182 Protein families: genetic information processing	09180 Brite Hierarchies
MC4_absent	OG0004769	K00013	hisD	histidinol dehydrogenase [EC:1.1.1.23]	00340 Histidine metabolism	09105 Amino acid metabolism	09100 Metabolism
MC4_absent	OG0004811	K22736	VIT	vacuolar iron transporter family protein	02000 Transporters	09183 Protein families: signaling and cellular processes	09180 Brite Hierarchies
MC5_absent	OG0004475	K08481	kaiB	circadian clock protein KaiB	99995 Signaling proteins	09193 Unclassified: signaling and cellular processes	09190 Not Included in Pathway or Brite
MC5_absent	OG0004626	K22185	xylB	D-xylose 1-dehydrogenase [EC:1.1.1.175]	00040 Pentose and glucuronate interconversions	09101 Carbohydrate metabolism	09100 Metabolism
MC5_absent	OG0004687	K02639	petF	ferredoxin	00195 Photosynthesis	09102 Energy metabolism	09100 Metabolism
MC5_absent	OG0004697	K15764	tmoE, tbuA2, touE	toluene monooxygenase system protein E [EC:1.14.13.236 1.14.13.-]	00623 Toluene degradation	09111 Xenobiotics biodegradation and metabolism	09100 Metabolism
MC5_absent	OG0004698	K15763	tmoD, tbuV, touD	toluene monooxygenase system protein D [EC:1.14.13.236 1.14.13.-]	00623 Toluene degradation	09111 Xenobiotics biodegradation and metabolism	09100 Metabolism
MC5_absent	OG0004699	K15762	tmoC, tbuB, touC	toluene monooxygenase system ferredoxin subunit	00920 Sulfur metabolism	09102 Energy metabolism	09100 Metabolism
MC5_absent	OG0004701	K15760	tmoA, tbuA1, touA	toluene monooxygenase system protein A [EC:1.14.13.236 1.14.13.-]	00623 Toluene degradation	09111 Xenobiotics biodegradation and metabolism	09100 Metabolism
MC5_absent	OG0004702	K04755	fdx	ferredoxin, 2Fe-2S	00362 Benzoate degradation	09111 Xenobiotics biodegradation and metabolism	09100 Metabolism

## Sheet: Dataset S7
Dataset S7. The average genome size, GC content, 16S rRNA gene identity and ANI value of each MC (Clade).
Clade	Main cluster	Genome size range (Mb)	Average genome size ± STD (Mb)		GC Content ± STD (%)		ANI ± STD	16S rRNA gene identity ± STD
Clade 1	MC1	7.16-7.81	7.44±0.11	7.45±0.14	63.67±0.06	63.67±0.07	99.52±0.33	100.00±0.00
Clade 2	NA	8.43-8.62	8.53±0.10	8.53±0.10	63.75±0.25	63.75±0.25	96.5±0.00	100.00±0.00
Clade 3	MC2	7.43-7.89	7.64±0.14	7.49±0.36	65.33±0.09	65.46±0.32	98.84±0.43	99.97±0.06
	MC3	6.90-7.36	7.12±0.14		65.39±0.10		98.64±0.54	100.00±0.00
	MC4	7.11-7.36	7.20±0.12		65.38±0.05		99.80±0.16	100.00±0.00
	MC5	7.21-7.53	7.35±0.13		65.70±0.08		98.89±0.66	99.93±0.07
	MC6	7.49-7.67	7.61±0.09		65.63±0.05		95.00±5.77	99.79±0.18
	MC7	7.50-7.52	7.51±0.01		65.50±0.00		99.16±0.63	99.90±0.12
	MC8	7.64-7.78	7.71±0.06		65.68±0.04		98.70±1.01	100.00±0.00
	MC9	8.04-8.15	8.09±0.04		65.23±0.05		97.95±2.27	100.00±0.00
	MC10	8.33-8.50	8.44±0.08		65.50±0.00		99.25±0.42	100.00±0.00
	MC11	8.02-8.07	8.04±0.02		65.38±0.04		99.97±0.03	100.00±0.00

## Sheet: Dataset S8
Dataset S8. The quality of genome assemblies.
Strain name	Bin Id	Population	Marker lineage	# genomes	# markers	# marker sets	Completeness	Contamination	Strain heterogeneity	Genome size (bp)	Genome size (Mb)	# ambiguous bases	# scaffolds	# contigs	N50 (scaffolds)	N50 (contigs)	Mean scaffold length (bp)	Mean contig length (bp)	Longest scaffold (bp)	Longest contig (bp)	GC	GC std (scaffolds > 1kbp)	Coding density	Translation table	# predicted genes	0	1	2	3	4	5+
SZCCHNGR1005	Bradyrhizobium_oligotrophicum_SZCCHNGR1005	MC1	g__Bradyrhizobium (UID3699)	37	824	336	99.4	1.74	28.57	7238209	7.23821	0	59	59	735023	735023	122681	122681	1368759	1368759	63.7	3.14	85.92	11	6699	4	813	7	0	0	0
SZCCHNF30212	Bradyrhizobium_oligotrophicum_SZCCHNF30212	MC1	g__Bradyrhizobium (UID3699)	37	824	336	99.11	1.75	12.5	7396213	7.39621	0	53	53	289942	289942	139551	139551	569467	569467	63.7	2.63	86.05	11	6866	5	811	8	0	0	0
SZCCHNR1085	Bradyrhizobium_oligotrophicum_SZCCHNR1085	MC1	g__Bradyrhizobium (UID3699)	37	824	336	99.39	2.33	10	7808403	7.8084	0	102	102	176231	176231	76552	76552	578118	578118	63.5	2.81	85.76	11	7256	5	811	7	1	0	0
SZCCHNR1082	Bradyrhizobium_oligotrophicum_SZCCHNR1082	MC1	g__Bradyrhizobium (UID3699)	37	824	336	99.39	2.33	10	7767400	7.7674	0	105	105	156527	156527	73975	73975	467382	467382	63.5	2.94	85.72	11	7177	5	811	7	1	0	0
SZCCHNS2005	Bradyrhizobium_oligotrophicum_SZCCHNS2005	MC1	g__Bradyrhizobium (UID3699)	37	824	336	99.39	1.19	16.67	7747339	7.74734	0	102	102	153102	153102	75954	75954	595788	595788	63.6	2.54	85.75	11	7175	5	813	6	0	0	0
SZCCHNPS2010	Bradyrhizobium_oligotrophicum_SZCCHNPS2010	MC1	g__Bradyrhizobium (UID3699)	37	824	336	99.39	2.43	10	7721471	7.72147	0	80	80	239747	239747	96518	96518	894790	894790	63.5	3.05	85.85	11	7084	5	809	10	0	0	0
SZCCHNR3108	Bradyrhizobium_oligotrophicum_SZCCHNR3108	MC1	g__Bradyrhizobium (UID3699)	37	824	336	99.11	1.51	14.29	7690878	7.69088	0	82	82	241415	241415	93791	93791	557804	557804	63.6	3.13	85.86	11	7130	5	812	7	0	0	0
SZCCHNS1054	Bradyrhizobium_oligotrophicum_SZCCHNS1054	MC1	g__Bradyrhizobium (UID3699)	37	824	336	99.24	1.5	14.29	7672843	7.67284	0	128	128	120973	120973	59944	59944	682439	682439	63.5	2.81	85.6	11	7083	6	811	7	0	0	0
SZCCHNR3118	Bradyrhizobium_oligotrophicum_SZCCHNR3118	MC1	g__Bradyrhizobium (UID3699)	37	824	336	99.11	2.17	9.09	7665783	7.66578	0	71	71	298920	298920	107968	107968	900341	900341	63.6	3.23	85.89	11	7160	5	810	8	1	0	0
SZCCHNR3117	Bradyrhizobium_oligotrophicum_SZCCHNR3117	MC1	g__Bradyrhizobium (UID3699)	37	824	336	99.11	1.79	12.5	7651707	7.65171	0	62	62	220240	220240	123414	123414	602183	602183	63.5	2.49	85.71	11	7028	5	811	8	0	0	0
SZCCHNR3095	Bradyrhizobium_oligotrophicum_SZCCHNR3095	MC1	g__Bradyrhizobium (UID3699)	37	824	336	99.11	1.79	12.5	7649607	7.64961	0	59	59	236043	236043	129654	129654	602182	602182	63.5	2.54	85.67	11	7023	5	811	8	0	0	0
SZCCHNR3131	Bradyrhizobium_oligotrophicum_SZCCHNR3131	MC1	g__Bradyrhizobium (UID3699)	37	824	336	99.11	1.51	14.29	7647752	7.64775	0	84	84	236042	236042	91044	91044	969117	969117	63.6	3.23	85.83	11	7045	5	812	7	0	0	0
SZCCHNR3013	Bradyrhizobium_oligotrophicum_SZCCHNR3013	MC1	g__Bradyrhizobium (UID3699)	37	824	336	99.11	1.51	14.29	7645790	7.64579	0	85	85	216567	216567	89950	89950	969117	969117	63.6	3.03	85.83	11	7046	5	812	7	0	0	0
SZCCHNR3015	Bradyrhizobium_oligotrophicum_SZCCHNR3015	MC1	g__Bradyrhizobium (UID3699)	37	824	336	99.4	1.88	11.11	7645418	7.64542	0	91	91	193376	193376	84015	84015	493947	493947	63.5	2.88	85.75	11	7135	4	811	9	0	0	0
SZCCHNR3016	Bradyrhizobium_oligotrophicum_SZCCHNR3016	MC1	g__Bradyrhizobium (UID3699)	37	824	336	99.11	1.51	14.29	7642536	7.64254	0	85	85	236042	236042	89912	89912	882380	882380	63.6	2.98	85.83	11	7045	5	812	7	0	0	0
SZCCHNR1075	Bradyrhizobium_oligotrophicum_SZCCHNR1075	MC1	g__Bradyrhizobium (UID3699)	37	824	336	99.24	2.08	22.22	7621791	7.62179	0	97	97	174331	174331	78575	78575	392260	392260	63.6	2.53	86.03	11	7111	6	809	9	0	0	0
SZCCHNR3025	Bradyrhizobium_oligotrophicum_SZCCHNR3025	MC1	g__Bradyrhizobium (UID3699)	37	824	336	98.71	2.74	53.85	7512121	7.51212	0	255	255	55844	55844	29459	29459	167689	167689	63.7	2.11	85.92	11	7116	7	804	13	0	0	0
SZCCHNR3109	Bradyrhizobium_oligotrophicum_SZCCHNR3109	MC1	g__Bradyrhizobium (UID3699)	37	824	336	99.11	2.08	11.11	7511671	7.51167	0	78	78	169781	169781	96303	96303	392320	392320	63.6	2.77	85.94	11	6902	5	810	9	0	0	0
SZCCHNR31031	Bradyrhizobium_oligotrophicum_SZCCHNR31031	MC1	g__Bradyrhizobium (UID3699)	37	824	336	99.11	1.79	12.5	7510726	7.51073	0	76	76	178871	178871	98825	98825	901156	901156	63.6	2.66	85.95	11	6901	5	811	8	0	0	0
SZCCHNR2009	Bradyrhizobium_oligotrophicum_SZCCHNR2009	MC1	g__Bradyrhizobium (UID3699)	37	824	336	99.24	1.36	14.29	7507050	7.50705	0	77	77	212311	212311	97494	97494	528426	528426	63.6	2.7	85.85	11	6923	6	811	7	0	0	0
SZCCHNR31152	Bradyrhizobium_oligotrophicum_SZCCHNR31152	MC1	g__Bradyrhizobium (UID3699)	37	824	336	99.11	1.54	14.29	7500705	7.5007	0	49	49	451691	451691	153075	153075	744703	744703	63.7	2.94	85.97	11	6953	5	812	7	0	0	0
SZCCHNR3012	Bradyrhizobium_oligotrophicum_SZCCHNR3012	MC1	g__Bradyrhizobium (UID3699)	37	824	336	99.11	1.54	14.29	7495706	7.49571	0	55	55	250371	250371	136285	136285	744703	744703	63.7	2.61	85.94	11	6951	5	812	7	0	0	0
SZCCHNR31381	Bradyrhizobium_oligotrophicum_SZCCHNR31381	MC1	g__Bradyrhizobium (UID3699)	37	824	336	99.11	1.79	12.5	7473972	7.47397	0	65	65	236042	236042	114984	114984	901156	901156	63.6	3.19	85.93	11	6816	5	811	8	0	0	0
SZCCHNR3058	Bradyrhizobium_oligotrophicum_SZCCHNR3058	MC1	g__Bradyrhizobium (UID3699)	37	824	336	99.11	2.04	10	7469224	7.46922	0	66	66	257854	257854	113170	113170	901323	901323	63.6	3.33	85.96	11	6921	5	811	7	1	0	0
SZCCHNR31032	Bradyrhizobium_oligotrophicum_SZCCHNR31032	MC1	g__Bradyrhizobium (UID3699)	37	824	336	99.11	1.79	12.5	7468497	7.4685	0	79	79	196284	196284	94537	94537	515813	515813	63.6	2.73	85.9	11	6815	5	811	8	0	0	0
SZCCHNR3039	Bradyrhizobium_oligotrophicum_SZCCHNR3039	MC1	g__Bradyrhizobium (UID3699)	37	824	336	99.11	1.75	45.45	7468495	7.46849	0	279	279	47130	47130	26768	26768	203743	203743	63.7	1.92	85.87	11	7044	5	808	11	0	0	0
SZCCHNR3071	Bradyrhizobium_oligotrophicum_SZCCHNR3071	MC1	g__Bradyrhizobium (UID3699)	37	824	336	99.11	1.79	12.5	7468418	7.46842	0	65	65	236042	236042	114898	114898	901156	901156	63.6	2.93	85.95	11	6824	5	811	8	0	0	0
SZCCHNR3070	Bradyrhizobium_oligotrophicum_SZCCHNR3070	MC1	g__Bradyrhizobium (UID3699)	37	824	336	99.11	1.51	14.29	7468187	7.46819	0	59	59	274005	274005	126579	126579	521669	521669	63.7	2.63	85.88	11	6870	5	812	7	0	0	0
SZCCHNR3050	Bradyrhizobium_oligotrophicum_SZCCHNR3050	MC1	g__Bradyrhizobium (UID3699)	37	824	336	99.11	1.79	12.5	7467996	7.468	0	73	73	236042	236042	102301	102301	901156	901156	63.6	2.73	85.91	11	6824	5	811	8	0	0	0
SZCCHNR3093	Bradyrhizobium_oligotrophicum_SZCCHNR3093	MC1	g__Bradyrhizobium (UID3699)	37	824	336	99.11	1.51	14.29	7466211	7.46621	0	65	65	212840	212840	114864	114864	915032	915032	63.7	2.58	85.85	11	6869	5	812	7	0	0	0
SZCCHNR3032	Bradyrhizobium_oligotrophicum_SZCCHNR3032	MC1	g__Bradyrhizobium (UID3699)	37	824	336	99.11	1.51	14.29	7466086	7.46609	0	60	60	262319	262319	124434	124434	915032	915032	63.7	2.63	85.86	11	6870	5	812	7	0	0	0
SZCCHNR3008	Bradyrhizobium_sp_SZCCHNR3008	MC1	g__Bradyrhizobium (UID3699)	37	824	336	99.01	2.88	46.67	7464903	7.4649	0	495	495	24645	24645	15080	15080	119936	119936	63.7	1.91	85.92	11	7220	6	803	15	0	0	0
SZCCHNR3037	Bradyrhizobium_oligotrophicum_SZCCHNR3037	MC1	g__Bradyrhizobium (UID3699)	37	824	336	98.94	1.59	33.33	7464895	7.4649	0	320	320	37017	37017	23327	23327	129684	129684	63.7	1.93	85.87	11	7071	7	808	9	0	0	0
SZCCHNR3010	Bradyrhizobium_oligotrophicum_SZCCHNR3010	MC1	g__Bradyrhizobium (UID3699)	37	824	336	99.11	1.79	12.5	7464507	7.46451	0	71	71	207624	207624	105133	105133	516160	516160	63.6	2.87	85.91	11	6817	5	811	8	0	0	0
SZCCHNR3042	Bradyrhizobium_oligotrophicum_SZCCHNR3042	MC1	g__Bradyrhizobium (UID3699)	37	824	336	99.11	1.79	12.5	7464075	7.46408	0	73	73	198791	198791	102247	102247	901156	901156	63.6	2.84	85.92	11	6815	5	811	8	0	0	0
SZCCHNR3068	Bradyrhizobium_oligotrophicum_SZCCHNR3068	MC1	g__Bradyrhizobium (UID3699)	37	824	336	99.11	1.79	12.5	7462652	7.46265	0	78	78	198791	198791	95675	95675	651358	651358	63.6	2.85	85.92	11	6824	5	811	8	0	0	0
SZCCHNR30612	Bradyrhizobium_oligotrophicum_SZCCHNR30612	MC1	g__Bradyrhizobium (UID3699)	37	824	336	99.11	1.54	14.29	7461567	7.46157	0	47	47	416996	416996	158756	158756	744703	744703	63.7	2.97	85.94	11	6873	5	812	7	0	0	0
SZCCHNR3097	Bradyrhizobium_oligotrophicum_SZCCHNR3097	MC1	g__Bradyrhizobium (UID3699)	37	824	336	99.11	1.54	14.29	7459854	7.45985	0	55	55	241433	241433	135633	135633	744703	744703	63.7	2.73	85.94	11	6874	5	812	7	0	0	0
SZCCHNR3073	Bradyrhizobium_oligotrophicum_SZCCHNR3073	MC1	g__Bradyrhizobium (UID3699)	37	824	336	99.11	1.54	14.29	7459502	7.4595	0	49	49	435858	435858	152234	152234	723828	723828	63.7	2.87	85.89	11	6868	5	812	7	0	0	0
SZCCHNR3123	Bradyrhizobium_oligotrophicum_SZCCHNR3123	MC1	g__Bradyrhizobium (UID3699)	37	824	336	99.11	1.54	14.29	7458833	7.45883	0	48	48	494841	494841	155392	155392	744703	744703	63.7	2.83	85.9	11	6868	5	812	7	0	0	0
SZCCHNR3063	Bradyrhizobium_oligotrophicum_SZCCHNR3063	MC1	g__Bradyrhizobium (UID3699)	37	824	336	99.11	1.54	14.29	7458670	7.45867	0	55	55	329001	329001	135612	135612	744703	744703	63.7	2.75	85.96	11	6875	5	812	7	0	0	0
SZCCHNR3094	Bradyrhizobium_oligotrophicum_SZCCHNR3094	MC1	g__Bradyrhizobium (UID3699)	37	824	336	99.11	1.54	14.29	7458261	7.45826	0	51	51	278359	278359	146240	146240	744703	744703	63.7	2.86	85.86	11	6862	5	812	7	0	0	0
SZCCHNR31202	Bradyrhizobium_oligotrophicum_SZCCHNR31202	MC1	g__Bradyrhizobium (UID3699)	37	824	336	99.11	1.54	14.29	7458243	7.45824	0	55	55	272213	272213	135604	135604	546988	546988	63.7	2.57	85.9	11	6868	5	812	7	0	0	0
SZCCHNR3089	Bradyrhizobium_oligotrophicum_SZCCHNR3089	MC1	g__Bradyrhizobium (UID3699)	37	824	336	99.11	1.54	14.29	7458239	7.45824	0	56	56	253256	253256	133182	133182	723828	723828	63.7	2.69	85.95	11	6879	5	812	7	0	0	0
SZCCHNR3030	Bradyrhizobium_oligotrophicum_SZCCHNR3030	MC1	g__Bradyrhizobium (UID3699)	37	824	336	99.11	1.54	14.29	7458022	7.45802	0	52	52	366680	366680	143423	143423	744703	744703	63.7	2.9	85.93	11	6870	5	812	7	0	0	0
SZCCHNR3075	Bradyrhizobium_oligotrophicum_SZCCHNR3075	MC1	g__Bradyrhizobium (UID3699)	37	824	336	99.11	1.54	14.29	7457925	7.45793	0	51	51	328191	328191	146233	146233	744703	744703	63.7	2.93	85.89	11	6865	5	812	7	0	0	0
SZCCHNR3077	Bradyrhizobium_oligotrophicum_SZCCHNR3077	MC1	g__Bradyrhizobium (UID3699)	37	824	336	99.11	1.54	14.29	7457900	7.4579	0	51	51	328283	328283	146233	146233	744703	744703	63.7	2.94	85.94	11	6871	5	812	7	0	0	0
SZCCHNR3078	Bradyrhizobium_oligotrophicum_SZCCHNR3078	MC1	g__Bradyrhizobium (UID3699)	37	824	336	99.11	1.54	14.29	7457774	7.45777	0	50	50	328450	328450	149155	149155	723827	723827	63.7	2.84	85.93	11	6868	5	812	7	0	0	0
SZCCHNR3126	Bradyrhizobium_oligotrophicum_SZCCHNR3126	MC1	g__Bradyrhizobium (UID3699)	37	824	336	99.11	1.54	14.29	7457644	7.45764	0	56	56	241923	241923	133172	133172	546976	546976	63.7	2.63	85.9	11	6869	5	812	7	0	0	0
SZCCHNR3082	Bradyrhizobium_oligotrophicum_SZCCHNR3082	MC1	g__Bradyrhizobium (UID3699)	37	824	336	99.11	1.54	14.29	7457444	7.45744	0	55	55	261464	261464	135589	135589	744703	744703	63.7	2.43	85.93	11	6873	5	812	7	0	0	0
SZCCHNR3084	Bradyrhizobium_oligotrophicum_SZCCHNR3084	MC1	g__Bradyrhizobium (UID3699)	37	824	336	99.11	1.54	14.29	7457325	7.45732	0	49	49	250090	250090	152190	152190	744703	744703	63.7	2.77	85.94	11	6869	5	812	7	0	0	0
SZCCHNR3044	Bradyrhizobium_oligotrophicum_SZCCHNR3044	MC1	g__Bradyrhizobium (UID3699)	37	824	336	99.11	1.54	14.29	7457189	7.45719	0	54	54	328438	328438	138096	138096	744703	744703	63.7	2.7	85.91	11	6872	5	812	7	0	0	0
SZCCHNR3047	Bradyrhizobium_oligotrophicum_SZCCHNR3047	MC1	g__Bradyrhizobium (UID3699)	37	824	336	99.11	1.54	14.29	7457185	7.45718	0	51	51	366338	366338	146219	146219	744703	744703	63.7	2.8	85.94	11	6868	5	812	7	0	0	0
SZCCHNR3038	Bradyrhizobium_oligotrophicum_SZCCHNR3038	MC1	g__Bradyrhizobium (UID3699)	37	824	336	99.11	1.54	14.29	7457130	7.45713	0	54	54	366860	366860	138095	138095	744703	744703	63.7	2.73	85.93	11	6869	5	812	7	0	0	0
SZCCHNR3072	Bradyrhizobium_oligotrophicum_SZCCHNR3072	MC1	g__Bradyrhizobium (UID3699)	37	824	336	99.11	1.54	14.29	7457114	7.45711	0	50	50	328749	328749	149142	149142	546976	546976	63.7	2.74	85.91	11	6866	5	812	7	0	0	0
SZCCHNR3028	Bradyrhizobium_oligotrophicum_SZCCHNR3028	MC1	g__Bradyrhizobium (UID3699)	37	824	336	99.11	1.54	14.29	7456773	7.45677	0	52	52	366680	366680	143399	143399	744703	744703	63.7	2.69	85.94	11	6871	5	812	7	0	0	0
SZCCHNR30921	Bradyrhizobium_oligotrophicum_SZCCHNR30921	MC1	g__Bradyrhizobium (UID3699)	37	824	336	99.11	1.54	14.29	7456687	7.45669	0	66	66	250260	250260	112980	112980	513473	513473	63.7	2.55	85.95	11	6885	5	812	7	0	0	0
SZCCHNR30461	Bradyrhizobium_oligotrophicum_SZCCHNR30461	MC1	g__Bradyrhizobium (UID3699)	37	824	336	99.11	1.54	14.29	7456363	7.45636	0	61	61	235394	235394	122235	122235	744703	744703	63.7	2.69	85.92	11	6873	5	812	7	0	0	0
SZCCHNR3049	Bradyrhizobium_oligotrophicum_SZCCHNR3049	MC1	g__Bradyrhizobium (UID3699)	37	824	336	99.11	1.24	16.67	7456296	7.4563	0	65	65	250371	250371	114712	114712	744703	744703	63.7	2.61	85.94	11	6883	5	813	6	0	0	0
SZCCHNR3043	Bradyrhizobium_oligotrophicum_SZCCHNR3043	MC1	g__Bradyrhizobium (UID3699)	37	824	336	99.11	1.54	14.29	7456291	7.45629	0	50	50	319597	319597	149125	149125	744703	744703	63.7	2.74	85.89	11	6870	5	812	7	0	0	0
SZCCHNR3022	Bradyrhizobium_oligotrophicum_SZCCHNR3022	MC1	g__Bradyrhizobium (UID3699)	37	824	336	99.11	1.54	14.29	7456246	7.45625	0	52	52	366680	366680	143389	143389	744703	744703	63.7	2.69	85.88	11	6865	5	812	7	0	0	0
SZCCHNR3036	Bradyrhizobium_oligotrophicum_SZCCHNR3036	MC1	g__Bradyrhizobium (UID3699)	37	824	336	99.11	1.54	14.29	7456244	7.45624	0	57	57	241433	241433	130811	130811	744703	744703	63.7	2.71	85.93	11	6875	5	812	7	0	0	0
SZCCHNR3090	Bradyrhizobium_oligotrophicum_SZCCHNR3090	MC1	g__Bradyrhizobium (UID3699)	37	824	336	99.11	1.54	14.29	7456165	7.45617	0	59	59	239411	239411	126375	126375	744703	744703	63.7	2.6	85.93	11	6871	5	812	7	0	0	0
SZCCHNR3021	Bradyrhizobium_oligotrophicum_SZCCHNR3021	MC1	g__Bradyrhizobium (UID3699)	37	824	336	99.11	1.54	14.29	7456125	7.45613	0	55	55	250371	250371	135565	135565	744703	744703	63.7	2.83	85.93	11	6872	5	812	7	0	0	0
SZCCHNR30611	Bradyrhizobium_oligotrophicum_SZCCHNR30611	MC1	g__Bradyrhizobium (UID3699)	37	824	336	99.11	1.54	14.29	7455921	7.45592	0	60	60	366680	366680	124265	124265	744703	744703	63.7	2.72	85.94	11	6874	5	812	7	0	0	0
SZCCHNR3091	Bradyrhizobium_oligotrophicum_SZCCHNR3091	MC1	g__Bradyrhizobium (UID3699)	37	824	336	99.11	1.54	14.29	7455676	7.45568	0	56	56	240234	240234	133137	133137	744703	744703	63.7	2.61	85.9	11	6870	5	812	7	0	0	0
SZCCHNR3055	Bradyrhizobium_oligotrophicum_SZCCHNR3055	MC1	g__Bradyrhizobium (UID3699)	37	824	336	99.11	1.54	14.29	7455657	7.45566	0	79	79	213283	213283	94375	94375	670130	670130	63.7	2.4	85.88	11	6878	5	812	7	0	0	0
SZCCHNR3007	Bradyrhizobium_oligotrophicum_SZCCHNR3007	MC1	g__Bradyrhizobium (UID3699)	37	824	336	99.11	1.54	14.29	7455378	7.45538	0	67	67	224762	224762	111274	111274	744703	744703	63.7	2.56	85.94	11	6877	5	812	7	0	0	0
SZCCHNR3105	Bradyrhizobium_oligotrophicum_SZCCHNR3105	MC1	g__Bradyrhizobium (UID3699)	37	824	336	99.11	1.54	14.29	7455101	7.4551	0	51	51	366680	366680	146178	146178	744703	744703	63.7	2.7	85.94	11	6870	5	812	7	0	0	0
SZCCHNR3017	Bradyrhizobium_oligotrophicum_SZCCHNR3017	MC1	g__Bradyrhizobium (UID3699)	37	824	336	99.11	1.54	14.29	7455094	7.45509	0	56	56	250371	250371	133126	133126	744703	744703	63.7	2.67	85.88	11	6864	5	812	7	0	0	0
SZCCHNR30922	Bradyrhizobium_oligotrophicum_SZCCHNR30922	MC1	g__Bradyrhizobium (UID3699)	37	824	336	99.11	1.54	14.29	7455049	7.45505	0	55	55	250371	250371	135546	135546	744703	744703	63.7	2.61	85.91	11	6865	5	812	7	0	0	0
SZCCHNR3060	Bradyrhizobium_oligotrophicum_SZCCHNR3060	MC1	g__Bradyrhizobium (UID3699)	37	824	336	99.11	1.54	14.29	7454679	7.45468	0	54	54	366680	366680	138049	138049	744703	744703	63.7	2.65	85.89	11	6869	5	812	7	0	0	0
SZCCHNR3142	Bradyrhizobium_oligotrophicum_SZCCHNR3142	MC1	g__Bradyrhizobium (UID3699)	37	824	336	99.11	1.54	14.29	7454669	7.45467	0	51	51	250371	250371	146169	146169	723303	723303	63.7	2.71	85.94	11	6870	5	812	7	0	0	0
SZCCHNR30992	Bradyrhizobium_oligotrophicum_SZCCHNR30992	MC1	g__Bradyrhizobium (UID3699)	37	824	336	99.11	1.54	14.29	7454652	7.45465	0	57	57	241433	241433	130783	130783	744703	744703	63.7	2.66	85.95	11	6876	5	812	7	0	0	0
SZCCHNR3057	Bradyrhizobium_oligotrophicum_SZCCHNR3057	MC1	g__Bradyrhizobium (UID3699)	37	824	336	99.11	1.54	14.29	7454496	7.4545	0	73	73	203340	203340	102116	102116	505215	505215	63.7	2.47	85.91	11	6885	5	812	7	0	0	0
SZCCHNR30942	Bradyrhizobium_oligotrophicum_SZCCHNR30942	MC1	g__Bradyrhizobium (UID3699)	37	824	336	99.11	1.54	14.29	7454495	7.45449	0	57	57	242394	242394	130780	130780	744703	744703	63.7	2.59	85.92	11	6880	5	812	7	0	0	0
SZCCHNR3056	Bradyrhizobium_oligotrophicum_SZCCHNR3056	MC1	g__Bradyrhizobium (UID3699)	37	824	336	99.11	1.54	14.29	7454193	7.45419	0	89	89	159894	159894	83754	83754	382381	382381	63.7	2.03	85.92	11	6899	5	812	7	0	0	0
SZCCHNR30941	Bradyrhizobium_oligotrophicum_SZCCHNR30941	MC1	g__Bradyrhizobium (UID3699)	37	824	336	99.11	1.54	14.29	7454176	7.45418	0	55	55	260688	260688	135530	135530	744703	744703	63.7	2.84	85.9	11	6872	5	812	7	0	0	0
SZCCHNR3020	Bradyrhizobium_oligotrophicum_SZCCHNR3020	MC1	g__Bradyrhizobium (UID3699)	37	824	336	99.11	1.54	14.29	7453951	7.45395	0	56	56	250090	250090	133106	133106	744703	744703	63.7	2.56	85.89	11	6867	5	812	7	0	0	0
SZCCHNR3104	Bradyrhizobium_oligotrophicum_SZCCHNR3104	MC1	g__Bradyrhizobium (UID3699)	37	824	336	99.11	1.24	16.67	7453916	7.45392	0	57	57	240358	240358	130770	130770	600035	600035	63.7	2.53	85.87	11	6870	5	813	6	0	0	0
SZCCHNR3065	Bradyrhizobium_oligotrophicum_SZCCHNR3065	MC1	g__Bradyrhizobium (UID3699)	37	824	336	99.11	1.54	14.29	7453714	7.45371	0	66	66	212005	212005	112935	112935	560389	560389	63.7	2.57	85.89	11	6869	5	812	7	0	0	0
SZCCHNR3064	Bradyrhizobium_oligotrophicum_SZCCHNR3064	MC1	g__Bradyrhizobium (UID3699)	37	824	336	99.11	1.54	14.29	7453679	7.45368	0	76	76	218532	218532	98074	98074	513593	513593	63.7	2.25	85.94	11	6886	5	812	7	0	0	0
SZCCHNR31011	Bradyrhizobium_oligotrophicum_SZCCHNR31011	MC1	g__Bradyrhizobium (UID3699)	37	824	336	99.11	1.54	14.29	7451327	7.45133	0	71	71	195440	195440	104948	104948	513492	513492	63.7	2.44	85.91	11	6876	5	812	7	0	0	0
SZCCHNS2015	Bradyrhizobium_oligotrophicum_SZCCHNS2015	MC1	g__Bradyrhizobium (UID3699)	37	824	336	99.11	1.74	14.29	7448937	7.44894	0	61	61	236042	236042	122113	122113	1051463	1051463	63.7	2.5	86.06	11	6897	5	812	7	0	0	0
SZCCHNR31012	Bradyrhizobium_oligotrophicum_SZCCHNR31012	MC1	g__Bradyrhizobium (UID3699)	37	824	336	98.88	1.54	14.29	7448395	7.44839	0	68	68	212690	212690	109535	109535	543832	543832	63.7	2.39	85.9	11	6875	8	809	7	0	0	0
SZCCHNR2001	Bradyrhizobium_oligotrophicum_SZCCHNR2001	MC1	g__Bradyrhizobium (UID3699)	37	824	336	99.39	1.44	16.67	7443790	7.44379	0	111	111	142834	142834	67061	67061	867373	867373	63.6	2.66	85.71	11	6860	5	813	6	0	0	0
SZCCHNR1091	Bradyrhizobium_oligotrophicum_SZCCHNR1091	MC1	g__Bradyrhizobium (UID3699)	37	824	336	99.39	1.44	16.67	7430052	7.43005	0	108	108	152122	152122	68796	68796	866951	866951	63.6	2.5	85.73	11	6833	5	813	6	0	0	0
SZCCHNR1016	Bradyrhizobium_oligotrophicum_SZCCHNR1016	MC1	g__Bradyrhizobium (UID3699)	37	824	336	99.39	1.44	16.67	7429327	7.42933	0	108	108	161665	161665	68790	68790	866951	866951	63.6	2.67	85.71	11	6829	5	813	6	0	0	0
SZCCHNR1092	Bradyrhizobium_oligotrophicum_SZCCHNR1092	MC1	g__Bradyrhizobium (UID3699)	37	824	336	99.39	1.44	16.67	7428701	7.4287	0	105	105	161671	161671	70749	70749	866951	866951	63.6	2.53	85.73	11	6832	5	813	6	0	0	0
SZCCHNR1044	Bradyrhizobium_oligotrophicum_SZCCHNR1044	MC1	g__Bradyrhizobium (UID3699)	37	824	336	99.39	1.44	16.67	7428679	7.42868	0	104	104	161683	161683	71429	71429	866951	866951	63.6	2.63	85.71	11	6832	5	813	6	0	0	0
SZCCHNR2003	Bradyrhizobium_oligotrophicum_SZCCHNR2003	MC1	g__Bradyrhizobium (UID3699)	37	824	336	99.39	1.44	16.67	7428408	7.42841	0	108	108	154882	154882	68781	68781	866951	866951	63.6	2.55	85.7	11	6832	5	813	6	0	0	0
SZCCHNR1025	Bradyrhizobium_oligotrophicum_SZCCHNR1025	MC1	g__Bradyrhizobium (UID3699)	37	824	336	99.39	1.44	16.67	7425234	7.42523	0	110	110	154792	154792	67502	67502	866951	866951	63.6	2.56	85.71	11	6832	5	813	6	0	0	0
SZCCHNR3116	Bradyrhizobium_oligotrophicum_SZCCHNR3116	MC1	g__Bradyrhizobium (UID3699)	37	824	336	98.81	1.54	14.29	7422315	7.42232	0	55	55	328450	328450	134951	134951	692705	692705	63.7	2.88	85.94	11	6838	6	811	7	0	0	0
SZCCHNR1021	Bradyrhizobium_oligotrophicum_SZCCHNR1021	MC1	g__Bradyrhizobium (UID3699)	37	824	336	99.39	1.44	16.67	7406398	7.4064	0	105	105	167592	167592	70537	70537	867443	867443	63.6	2.56	85.66	11	6808	5	813	6	0	0	0
SZCCHNR3014	Bradyrhizobium_oligotrophicum_SZCCHNR3014	MC1	g__Bradyrhizobium (UID3699)	37	824	336	99.11	1.75	12.5	7394800	7.3948	0	55	55	251203	251203	134450	134450	569467	569467	63.7	2.71	86.07	11	6869	5	811	8	0	0	0
SZCCHNR31401	Bradyrhizobium_oligotrophicum_SZCCHNR31401	MC1	g__Bradyrhizobium (UID3699)	37	824	336	99.11	1.78	22.22	7394077	7.39408	0	55	55	251203	251203	134437	134437	488002	488002	63.7	2.57	86.06	11	6867	5	810	9	0	0	0
SZCCHNR3112	Bradyrhizobium_oligotrophicum_SZCCHNR3112	MC1	g__Bradyrhizobium (UID3699)	37	824	336	99.11	1.75	12.5	7392947	7.39295	0	64	64	251203	251203	115514	115514	488001	488001	63.7	2.73	86.05	11	6871	5	811	8	0	0	0
SZCCHNR1039	Bradyrhizobium_oligotrophicum_SZCCHNR1039	MC1	g__Bradyrhizobium (UID3699)	37	824	336	99.26	1.24	16.67	7392803	7.3928	0	88	88	193470	193470	84009	84009	721258	721258	63.6	2.59	85.89	11	6864	5	813	6	0	0	0
SZCCHNR3053	Bradyrhizobium_oligotrophicum_SZCCHNR3053	MC1	g__Bradyrhizobium (UID3699)	37	824	336	99.11	1.75	12.5	7392766	7.39277	0	76	76	193359	193359	97273	97273	466020	466020	63.7	2.12	86.05	11	6875	5	811	8	0	0	0
SZCCHNR3111	Bradyrhizobium_oligotrophicum_SZCCHNR3111	MC1	g__Bradyrhizobium (UID3699)	37	824	336	99.11	1.75	12.5	7392631	7.39263	0	69	69	289942	289942	107139	107139	569455	569455	63.7	3.2	86.05	11	6877	5	811	8	0	0	0
SZCCHNR31402	Bradyrhizobium_oligotrophicum_SZCCHNR31402	MC1	g__Bradyrhizobium (UID3699)	37	824	336	99.11	1.75	12.5	7391569	7.39157	0	56	56	251251	251251	131992	131992	488001	488001	63.7	2.4	86.07	11	6872	5	811	8	0	0	0
SZCCHNR3052	Bradyrhizobium_oligotrophicum_SZCCHNR3052	MC1	g__Bradyrhizobium (UID3699)	37	824	336	99.11	1.75	12.5	7391056	7.39106	0	61	61	236029	236029	121164	121164	488001	488001	63.7	2.41	86.07	11	6875	5	811	8	0	0	0
SZCCHNR2002	Bradyrhizobium_oligotrophicum_SZCCHNR2002	MC1	g__Bradyrhizobium (UID3699)	37	824	336	99.39	1.44	16.67	7390734	7.39073	0	102	102	182277	182277	72458	72458	866622	866622	63.6	2.55	85.63	11	6768	5	813	6	0	0	0
SZCCHNRI1002	Bradyrhizobium_oligotrophicum_SZCCHNRI1002	MC1	g__Bradyrhizobium (UID3699)	37	824	336	99.4	2.48	27.27	7390725	7.39072	0	83	83	157223	157223	89044	89044	479975	479975	63.8	2.2	85.97	11	6852	4	809	11	0	0	0
SZCCHNR1065	Bradyrhizobium_oligotrophicum_SZCCHNR1065	MC1	g__Bradyrhizobium (UID3699)	37	824	336	99.39	1.44	16.67	7387694	7.38769	0	103	103	161677	161677	71725	71725	866412	866412	63.6	2.46	85.63	11	6765	5	813	6	0	0	0
SZCCHNR1045	Bradyrhizobium_oligotrophicum_SZCCHNR1045	MC1	g__Bradyrhizobium (UID3699)	37	824	336	99.4	2.33	11.11	7384288	7.38429	0	70	70	236022	236022	105489	105489	518048	518048	63.7	2.74	85.93	11	6809	4	811	9	0	0	0
SZCCHNRI1003	Bradyrhizobium_oligotrophicum_SZCCHNRI1003	MC1	g__Bradyrhizobium (UID3699)	37	824	336	99.4	1.74	14.29	7382605	7.3826	0	78	78	208370	208370	94648	94648	700341	700341	63.7	2.26	86.05	11	6795	4	813	7	0	0	0
SZCCHNR2020	Bradyrhizobium_oligotrophicum_SZCCHNR2020	MC1	g__Bradyrhizobium (UID3699)	37	824	336	99.39	1.74	14.29	7377436	7.37744	0	133	133	122438	122438	55469	55469	512178	512178	63.6	2.96	85.54	11	6790	5	812	7	0	0	0
SZCCHNS3055	Bradyrhizobium_oligotrophicum_SZCCHNS3055	MC1	g__Bradyrhizobium (UID3699)	37	824	336	99.11	1.74	14.29	7376066	7.37607	0	52	52	321285	321285	141847	141847	910130	910130	63.8	2.55	86.02	11	6822	5	812	7	0	0	0
SZCCHNR3006	Bradyrhizobium_oligotrophicum_SZCCHNR3006	MC1	g__Bradyrhizobium (UID3699)	37	824	336	97.42	1.44	16.67	7371267	7.37127	0	112	112	127765	127765	65814	65814	341101	341101	63.7	2.06	85.88	11	6840	14	804	6	0	0	0
SZCCHNS30051	Bradyrhizobium_oligotrophicum_SZCCHNS30051	MC1	g__Bradyrhizobium (UID3699)	37	824	336	99.39	1.44	16.67	7365209	7.36521	0	109	109	170331	170331	67570	67570	538186	538186	63.6	2.87	85.76	11	6765	5	813	6	0	0	0
SZCCHNS30052	Bradyrhizobium_oligotrophicum_SZCCHNS30052	MC1	g__Bradyrhizobium (UID3699)	37	824	336	99.39	1.44	16.67	7364357	7.36436	0	107	107	170330	170330	68825	68825	538186	538186	63.6	2.87	85.75	11	6758	5	813	6	0	0	0
SZCCHNS3003	Bradyrhizobium_oligotrophicum_SZCCHNS3003	MC1	g__Bradyrhizobium (UID3699)	37	824	336	99.39	1.44	16.67	7363192	7.36319	0	108	108	170331	170331	68177	68177	538186	538186	63.6	2.91	85.75	11	6765	5	813	6	0	0	0
SZCCHNS30122	Bradyrhizobium_oligotrophicum_SZCCHNS30122	MC1	g__Bradyrhizobium (UID3699)	37	824	336	99.24	1.96	10	7353409	7.35341	0	73	73	282062	282062	100731	100731	560372	560372	63.6	2.97	86.06	11	6836	6	810	7	1	0	0
SZCCHNS30121	Bradyrhizobium_oligotrophicum_SZCCHNS30121	MC1	g__Bradyrhizobium (UID3699)	37	824	336	99.24	1.96	10	7352504	7.3525	0	74	74	268555	268555	99358	99358	483509	483509	63.6	3.03	86.05	11	6830	6	810	7	1	0	0
SZCCHNR2034	Bradyrhizobium_oligotrophicum_SZCCHNR2034	MC1	g__Bradyrhizobium (UID3699)	37	824	336	99.06	1.74	14.29	7352034	7.35203	0	177	177	79381	79381	41536	41536	234676	234676	63.6	2.92	85.53	11	6805	13	804	7	0	0	0
SZCCHNR2023	Bradyrhizobium_oligotrophicum_SZCCHNR2023	MC1	g__Bradyrhizobium (UID3699)	37	824	336	99.31	2.48	20	7338217	7.33822	0	87	87	165215	165215	84347	84347	445398	445398	63.8	2.27	86.03	11	6750	5	809	10	0	0	0
SZCCHNR3110	Bradyrhizobium_oligotrophicum_SZCCHNR3110	MC1	g__Bradyrhizobium (UID3699)	37	824	336	99.4	1.51	14.29	7336328	7.33633	0	76	76	188451	188451	96530	96530	586375	586375	63.7	2.07	86.08	11	6805	4	813	7	0	0	0
SZCCHNS1008	Bradyrhizobium_oligotrophicum_SZCCHNS1008	MC1	g__Bradyrhizobium (UID3699)	37	824	336	99.11	1.54	14.29	7332268	7.33227	0	48	48	299535	299535	152755	152755	1066699	1066699	63.7	2.68	85.95	11	6753	5	812	7	0	0	0
SZCCHNS1022	Bradyrhizobium_oligotrophicum_SZCCHNS1022	MC1	g__Bradyrhizobium (UID3699)	37	824	336	99.11	1.54	14.29	7329619	7.32962	0	45	45	394668	394668	162880	162880	1066699	1066699	63.7	2.86	85.97	11	6748	5	812	7	0	0	0
SZCCHNPS10062	Bradyrhizobium_oligotrophicum_SZCCHNPS10062	MC1	g__Bradyrhizobium (UID3699)	37	824	336	99.19	1.22	16.67	7322301	7.3223	0	60	60	269891	269891	122038	122038	679937	679937	63.7	2.6	86.21	11	6826	7	811	6	0	0	0
SZCCHNPS10061	Bradyrhizobium_oligotrophicum_SZCCHNPS10061	MC1	g__Bradyrhizobium (UID3699)	37	824	336	99.24	1.22	16.67	7318911	7.31891	0	58	58	301906	301906	126188	126188	679937	679937	63.7	2.73	86.23	11	6826	6	812	6	0	0	0
SZCCHNR2017	Bradyrhizobium_oligotrophicum_SZCCHNR2017	MC1	g__Bradyrhizobium (UID3699)	37	824	336	99.4	1.81	12.5	7312977	7.31298	0	91	91	164177	164177	80362	80362	572261	572261	63.7	2.22	86	11	6706	4	812	8	0	0	0
SZCCHNR1020	Bradyrhizobium_oligotrophicum_SZCCHNR1020	MC1	g__Bradyrhizobium (UID3699)	37	824	336	99.4	2.58	9.09	7311016	7.31102	0	67	67	318418	318418	109119	109119	840416	840416	63.7	2.79	86.14	11	6778	4	809	11	0	0	0
SZCCHNR1004	Bradyrhizobium_oligotrophicum_SZCCHNR1004	MC1	g__Bradyrhizobium (UID3699)	37	824	336	99.26	1.24	16.67	7310426	7.31043	0	82	82	187062	187062	89151	89151	721295	721295	63.7	2.6	85.93	11	6837	5	813	6	0	0	0
SZCCHNR2031	Bradyrhizobium_oligotrophicum_SZCCHNR2031	MC1	g__Bradyrhizobium (UID3699)	37	824	336	99.4	1.83	22.22	7307784	7.30778	0	76	76	204507	204507	96155	96155	599769	599769	63.7	2.87	86.04	11	6693	4	811	9	0	0	0
SZCCHNR3119	Bradyrhizobium_oligotrophicum_SZCCHNR3119	MC1	g__Bradyrhizobium (UID3699)	37	824	336	99.4	1.51	14.29	7294665	7.29467	0	66	66	190703	190703	110525	110525	586375	586375	63.7	1.87	86.02	11	6714	4	813	7	0	0	0
SZCCHNR2032	Bradyrhizobium_oligotrophicum_SZCCHNR2032	MC1	g__Bradyrhizobium (UID3699)	37	824	336	99.4	1.29	16.67	7293654	7.29365	0	74	74	194850	194850	98562	98562	569409	569409	63.7	2.22	85.84	11	6774	4	814	6	0	0	0
SZCCHNR3054	Bradyrhizobium_oligotrophicum_SZCCHNR3054	MC1	g__Bradyrhizobium (UID3699)	37	824	336	99.4	1.51	14.29	7287393	7.28739	0	100	100	148222	148222	72873	72873	353272	353272	63.7	1.67	86	11	6730	4	813	7	0	0	0
SZCCHNR2035	Bradyrhizobium_oligotrophicum_SZCCHNR2035	MC1	g__Bradyrhizobium (UID3699)	37	824	336	99.39	1.74	14.29	7276903	7.2769	0	74	74	224003	224003	98336	98336	618617	618617	63.7	1.93	86.02	11	6731	5	812	7	0	0	0
SZCCHNR2012	Bradyrhizobium_sp_SZCCHNR2012	MC1	g__Bradyrhizobium (UID3699)	37	824	336	99.39	1.88	12.5	7276282	7.27628	0	73	73	208516	208516	99675	99675	1071664	1071664	63.7	2.8	86.1	11	6725	5	811	8	0	0	0
SZCCHNR2026	Bradyrhizobium_oligotrophicum_SZCCHNR2026	MC1	g__Bradyrhizobium (UID3699)	37	824	336	99.39	2.06	11.11	7267670	7.26767	0	72	72	192698	192698	100939	100939	622087	622087	63.7	2.22	85.88	11	6757	5	810	9	0	0	0
SZCCHNR3027	Bradyrhizobium_oligotrophicum_SZCCHNR3027	MC1	g__Bradyrhizobium (UID3699)	37	824	336	98.7	1.89	11.11	7263015	7.26302	0	128	128	108941	108941	56742	56742	260490	260490	63.7	2.54	86.01	11	6784	13	802	9	0	0	0
SZCCHNS2006	Bradyrhizobium_oligotrophicum_SZCCHNS2006	MC1	g__Bradyrhizobium (UID3699)	37	824	336	99.4	1.74	28.57	7237115	7.23712	0	58	58	696540	696540	124777	124777	1368759	1368759	63.7	2.86	85.93	11	6701	4	813	7	0	0	0
SZCCHNR1070	Bradyrhizobium_oligotrophicum_SZCCHNR1070	MC1	g__Bradyrhizobium (UID3699)	37	824	336	99.4	1.74	14.29	7227551	7.22755	0	87	87	155862	155862	83075	83075	816216	816216	63.7	2.37	86.07	11	6695	4	813	7	0	0	0
SZCCHNS3004	Bradyrhizobium_oligotrophicum_SZCCHNS3004	MC1	g__Bradyrhizobium (UID3699)	37	824	336	99.39	1.44	16.67	7202419	7.20242	0	65	65	273451	273451	110806	110806	606198	606198	63.7	2.44	86.04	11	6623	5	813	6	0	0	0
SZCCHNS2002	Bradyrhizobium_oligotrophicum_SZCCHNS2002	MC1	g__Bradyrhizobium (UID3699)	37	824	336	99.4	1.14	20	7180785	7.18079	0	74	74	226174	226174	97037	97037	534657	534657	63.8	2.37	86.08	11	6623	4	815	5	0	0	0
SZCCHNS2096	Bradyrhizobium_oligotrophicum_SZCCHNS2096	MC1	g__Bradyrhizobium (UID3699)	37	824	336	99.4	1.14	20	7159264	7.15926	0	60	60	269876	269876	119321	119321	565264	565264	63.8	2.35	86.07	11	6600	4	815	5	0	0	0
SZCCHNR3086	Bradyrhizobium_oligotrophicum_SZCCHNR3086	MC1	g__Bradyrhizobium (UID3699)	37	824	336	99.11	1.54	14.29	7458484	7.45848	0	52	52	366338	366338	143432	143432	744703	744703	63.7	2.67	85.93	11	6868	5	812	7	0	0	0
SZCCHNRI2010	Bradyrhizobium_oligotrophicum_SZCCHNRI2010	MC1	g__Bradyrhizobium (UID3699)	37	824	336	99.4	1.93	10	7478949	7.47895	0	62	62	262331	262331	120628	120628	489220	489220	63.7	2.45	86.07	11	6891	4	810	10	0	0	0
SZCCHNG3015	Bradyrhizobium_cafj_SZCCHNG3015	MC2	g__Bradyrhizobium (UID3699)	37	824	336	99.01	3.77	45.71	7838122	7.83812	0	107	107	188017	188017	73253	73253	415715	415715	65.2	3.21	85.83	11	7062	7	788	26	3	0	0
SZCCHNR1064	Bradyrhizobium_sp_SZCCHNR1064	MC2	g__Bradyrhizobium (UID3699)	37	824	336	99.54	1.14	14.29	7891793	7.89179	0	69	69	266278	266278	114373	114373	741744	741744	65.2	3.44	85.86	11	7200	3	814	7	0	0	0
SZCCHNR1019	Bradyrhizobium_sp_SZCCHNR1019	MC2	g__Bradyrhizobium (UID3699)	37	824	336	99.54	0.89	14.29	7853873	7.85387	0	85	85	199161	199161	92398	92398	421960	421960	65.2	2.69	85.87	11	7148	3	814	7	0	0	0
SZCCHNR1022	Bradyrhizobium_sp_SZCCHNR1022	MC2	g__Bradyrhizobium (UID3699)	37	824	336	99.54	0.84	0	7850858	7.85086	0	83	83	207080	207080	94588	94588	597677	597677	65.2	3.01	85.89	11	7145	3	815	6	0	0	0
SZCCHNR1017	Bradyrhizobium_sp_SZCCHNR1017	MC2	g__Bradyrhizobium (UID3699)	37	824	336	99.54	0.84	0	7849437	7.84944	0	65	65	266314	266314	120760	120760	741743	741743	65.2	3.27	85.87	11	7129	3	815	6	0	0	0
SZCCHNR1066	Bradyrhizobium_sp_SZCCHNR1066	MC2	g__Bradyrhizobium (UID3699)	37	824	336	99.54	0.84	0	7849064	7.84906	0	66	66	266898	266898	118925	118925	741884	741884	65.2	3.27	85.87	11	7125	3	815	6	0	0	0
SZCCHNR1030	Bradyrhizobium_sp_SZCCHNR1030	MC2	g__Bradyrhizobium (UID3699)	37	824	336	99.54	0.84	0	7847281	7.84728	0	65	65	253729	253729	120727	120727	741742	741742	65.2	3.26	85.85	11	7123	3	815	6	0	0	0
SZCCHNR1035	Bradyrhizobium_sp_SZCCHNR1035	MC2	g__Bradyrhizobium (UID3699)	37	824	336	99.54	0.84	0	7847033	7.84703	0	71	71	217263	217263	110521	110521	596006	596006	65.2	3.09	85.92	11	7133	3	815	6	0	0	0
SZCCHNR3107	Bradyrhizobium_sp_SZCCHNR3107	MC2	g__Bradyrhizobium (UID3699)	37	824	336	99.54	0.52	0	7724401	7.7244	0	60	60	270533	270533	128740	128740	792179	792179	65.3	3.26	85.98	11	6974	3	816	5	0	0	0
SZCCHNRI1001	Bradyrhizobium_sp_SZCCHNRI1001	MC2	g__Bradyrhizobium (UID3699)	37	824	336	99.54	0.74	0	7691958	7.69196	0	70	70	301284	301284	109885	109885	741716	741716	65.3	3.8	85.99	11	6899	3	816	5	0	0	0
SZCCHNRI1005	Bradyrhizobium_sp_SZCCHNRI1005	MC2	g__Bradyrhizobium (UID3699)	37	824	336	99.54	0.74	0	7685867	7.68587	0	87	87	192203	192203	88343	88343	530114	530114	65.3	3.3	85.98	11	6889	3	816	5	0	0	0
SZCCHNS30571	Bradyrhizobium_cafj_SZCCHNS30571	MC2	g__Bradyrhizobium (UID3699)	37	824	336	99.24	0.99	0	7645716	7.64572	0	44	44	402761	402761	173766	173766	669128	669128	65.3	3.73	85.96	11	6986	4	813	7	0	0	0
SZCCHNS30572	Bradyrhizobium_cafj_SZCCHNS30572	MC2	g__Bradyrhizobium (UID3699)	37	824	336	99.24	0.99	0	7645449	7.64545	0	45	45	413366	413366	169898	169898	719174	719174	65.3	3.57	85.94	11	6984	4	813	7	0	0	0
SZCCHNS3051	Bradyrhizobium_cafj_SZCCHNS3051	MC2	g__Bradyrhizobium (UID3699)	37	824	336	99.24	0.52	0	7602561	7.60256	0	69	69	202678	202678	110182	110182	641711	641711	65.4	3.23	85.78	11	6820	4	815	5	0	0	0
SZCCHNS30582	Bradyrhizobium_cafj_SZCCHNS30582	MC2	g__Bradyrhizobium (UID3699)	37	824	336	99.84	0.97	0	7601340	7.60134	0	80	80	279428	279428	95016	95016	540449	540449	65.3	3.89	85.99	11	6855	2	816	6	0	0	0
SZCCHNS3052	Bradyrhizobium_cafj_SZCCHNS3052	MC2	g__Bradyrhizobium (UID3699)	37	824	336	99.24	0.45	0	7600522	7.60052	0	41	41	460455	460455	185378	185378	1295951	1295951	65.4	3.69	85.83	11	6795	4	816	4	0	0	0
SZCCHNS30581	Bradyrhizobium_cafj_SZCCHNS30581	MC2	g__Bradyrhizobium (UID3699)	37	824	336	99.84	0.97	0	7599286	7.59929	0	82	82	213854	213854	92674	92674	540449	540449	65.3	3.72	86	11	6855	2	816	6	0	0	0
SZCCHNR1011	Bradyrhizobium_cafj_SZCCHNR1011	MC2	g__Bradyrhizobium (UID3699)	37	824	336	98.87	1.59	10	7553476	7.55348	0	71	71	266844	266844	106386	106386	830466	830466	65.4	3	86.27	11	6859	6	808	10	0	0	0
SZCCHNR1023	Bradyrhizobium_cafj_SZCCHNR1023	MC2	g__Bradyrhizobium (UID3699)	37	824	336	98.87	1.29	0	7550838	7.55084	0	55	55	327667	327667	137287	137287	830382	830382	65.4	3.04	86.31	11	6842	6	809	9	0	0	0
SZCCHNR1058	Bradyrhizobium_cafj_SZCCHNR1058	MC2	g__Bradyrhizobium (UID3699)	37	824	336	98.87	1.29	0	7548149	7.54815	0	67	67	238341	238341	112658	112658	590973	590973	65.4	3.22	86.31	11	6853	6	809	9	0	0	0
SZCCHNS1049	Bradyrhizobium_cafj_SZCCHNS1049	MC2	g__Bradyrhizobium (UID3699)	37	824	336	99.54	0.52	0	7540248	7.54025	0	79	79	187959	187959	95446	95446	730922	730922	65.4	3.35	85.8	11	6794	3	816	5	0	0	0
SZCCHNS1050	Bradyrhizobium_cafj_SZCCHNS1050	MC2	g__Bradyrhizobium (UID3699)	37	824	336	99.54	0.52	0	7537836	7.53784	0	76	76	198609	198609	99182	99182	443328	443328	65.4	3.4	85.8	11	6794	3	816	5	0	0	0
SZCCHNS1012	Bradyrhizobium_cafj_SZCCHNS1012	MC2	g__Bradyrhizobium (UID3699)	37	824	336	99.17	0.55	0	7512203	7.5122	0	63	63	287846	287846	119241	119241	766956	766956	65.4	3.93	86.38	11	6777	5	814	5	0	0	0
SZCCHNRI1029	Bradyrhizobium_cafj_SZCCHNRI1029	MC2	g__Bradyrhizobium (UID3699)	37	824	336	99.54	1.04	0	7468461	7.46846	0	50	50	321598	321598	149369	149369	864487	864487	65.4	3.13	85.95	11	6707	3	813	8	0	0	0
SZCCHNR1007	Bradyrhizobium_sp_SZCCHNR1007	MC2	g__Bradyrhizobium (UID3699)	37	824	336	99.54	0.89	0	7445026	7.44503	0	64	64	231144	231144	116328	116328	492644	492644	65.4	3.18	86.07	11	6686	3	815	6	0	0	0
SZCCHNR1097	Bradyrhizobium_sp_SZCCHNR1097	MC2	g__Bradyrhizobium (UID3699)	37	824	336	99.54	0.91	0	7445011	7.44501	0	65	65	231144	231144	114538	114538	453729	453729	65.4	2.92	86.07	11	6692	3	814	7	0	0	0
SZCCHNR1018	Bradyrhizobium_sp_SZCCHNR1018	MC2	g__Bradyrhizobium (UID3699)	37	824	336	99.54	0.89	0	7443333	7.44333	0	73	73	202477	202477	101963	101963	396203	396203	65.4	3.02	86.05	11	6685	3	815	6	0	0	0
SZCCHNR1099	Bradyrhizobium_sp_SZCCHNR1099	MC2	g__Bradyrhizobium (UID3699)	37	824	336	99.54	0.89	0	7442361	7.44236	0	75	75	203889	203889	99231	99231	453729	453729	65.4	2.99	86.04	11	6683	3	815	6	0	0	0
SZCCHNS3018	Bradyrhizobium_cafj_SZCCHNS3018	MC2	g__Bradyrhizobium (UID3699)	37	824	336	99.39	0.74	0	7429748	7.42975	0	42	42	461640	461640	176898	176898	821996	821996	65.5	2.85	86.11	11	6701	3	816	5	0	0	0
SZCCHNRI1058	Bradyrhizobium_cafj_SZCCHNRI1058	MC2	g__Bradyrhizobium (UID3699)	37	824	336	99.17	0.89	0	7631703	7.6317	0	48	48	322478	322478	158993	158993	610716	610716	65.4	2.54	86.3	11	6912	5	813	6	0	0	0
SZCCHNRI1073	Bradyrhizobium_cafj_SZCCHNRI1073	MC2	g__Bradyrhizobium (UID3699)	37	824	336	99.54	0.97	0	7651462	7.65146	0	81	81	206204	206204	94462	94462	569157	569157	65.3	3.56	85.96	11	6939	3	814	7	0	0	0
SZCCHNRI2014	Bradyrhizobium_cafj_SZCCHNRI2014	MC2	g__Bradyrhizobium (UID3699)	37	824	336	99.17	0.55	0	7467774	7.46777	0	59	59	379843	379843	126572	126572	909411	909411	65.4	4.03	86.33	11	6690	5	814	5	0	0	0
SZCCHNRI3018	Bradyrhizobium_cafj_SZCCHNRI3018	MC2	g__Bradyrhizobium (UID3699)	37	824	336	99.39	0.74	0	7431800	7.4318	0	39	39	418694	418694	190558	190558	1222190	1222190	65.5	3.02	86.1	11	6701	3	816	5	0	0	0
SZCCHNRI3037	Bradyrhizobium_cafj_SZCCHNRI3037	MC2	g__Bradyrhizobium (UID3699)	37	824	336	99.24	1.19	0	7545241	7.54524	0	44	44	415606	415606	171482	171482	839212	839212	65.4	3.14	85.94	11	6731	4	813	6	1	0	0
SZCCHNRI3042	Bradyrhizobium_cafj_SZCCHNRI3042	MC2	g__Bradyrhizobium (UID3699)	37	824	336	99.24	1.29	0	7755616	7.75562	0	44	44	370318	370318	176264	176264	978207	978207	65.3	3.35	85.99	11	6936	4	812	7	1	0	0
SZCCHNRI30511	Bradyrhizobium_cafj_SZCCHNRI30511	MC2	g__Bradyrhizobium (UID3699)	37	824	336	99.54	0.3	0	7597035	7.59703	0	58	58	308485	308485	130983	130983	774158	774158	65.3	4.75	85.81	11	6817	3	818	3	0	0	0
SZCCHNRI30512	Bradyrhizobium_cafj_SZCCHNRI30512	MC2	g__Bradyrhizobium (UID3699)	37	824	336	99.54	0.3	0	7598116	7.59812	0	53	53	331044	331044	143360	143360	774158	774158	65.3	5.19	85.82	11	6819	3	818	3	0	0	0
SZCCHNRI3052	Bradyrhizobium_cafj_SZCCHNRI3052	MC2	g__Bradyrhizobium (UID3699)	37	824	336	99.54	1.04	0	7611564	7.61156	0	57	57	273773	273773	133536	133536	711548	711548	65.4	3.34	86.09	11	6907	3	812	9	0	0	0
SZCCHNRI2009	Bradyrhizobium_oligotrophicum_SZCCHNRI2009	MC2	g__Bradyrhizobium (UID3699)	37	824	336	99.24	2.16	56.25	7748797	7.7488	0	42	42	296534	296534	184495	184495	857974	857974	65.4	2.93	86.06	11	6989	4	804	16	0	0	0
SZCCHNRI2013	Bradyrhizobium_oligotrophicum_SZCCHNRI2013	MC2	g__Bradyrhizobium (UID3699)	37	824	336	99.24	2.16	56.25	7750102	7.7501	0	43	43	296534	296534	180234	180234	857974	857974	65.4	2.99	86.06	11	6991	4	804	16	0	0	0
SZCCHNRI2049	Unknown_sp_SZCCHNRI2049	MC2	g__Bradyrhizobium (UID3699)	37	824	336	99.54	1.37	0	7805513	7.80551	0	84	84	285399	285399	92922	92922	834009	834009	65.2	4.09	86.04	11	7055	3	810	11	0	0	0
SZCCHNR1051	Bradyrhizobium_oligotrophicum_SZCCHNR1051	MC5	g__Bradyrhizobium (UID3699)	37	824	336	99.32	1.88	11.11	7360292	7.36029	0	100	100	145495	145495	73602	73602	378035	378035	65.2	3.19	85.75	11	6637	5	810	9	0	0	0
SZCCHNPS1003	Bradyrhizobium_sp_SZCCHNPS1003	MC5	g__Bradyrhizobium (UID3699)	37	824	336	99.66	0.34	0	7267552	7.26755	0	70	70	292831	292831	103822	103822	643873	643873	65.3	2.62	85.74	11	6645	4	816	4	0	0	0
SZCCHNR1083	Bradyrhizobium_oligotrophicum_SZCCHNR1083	MC5	g__Bradyrhizobium (UID3699)	37	824	336	99.76	0.82	50	7227607	7.22761	0	75	75	184688	184688	96368	96368	421250	421250	65.3	2.58	85.94	11	6557	3	817	4	0	0	0
SZCCHNR1043	Bradyrhizobium_oligotrophicum_SZCCHNR1043	MC5	g__Bradyrhizobium (UID3699)	37	824	336	99.76	0.22	0	7226777	7.22678	0	49	49	326156	326156	147485	147485	742122	742122	65.3	2.76	85.96	11	6535	3	819	2	0	0	0
SZCCHNS30591	Bradyrhizobium_oligotrophicum_SZCCHNS30591	MC5	g__Bradyrhizobium (UID3699)	37	824	336	99.76	0.22	0	7201050	7.20105	0	46	46	322754	322754	156544	156544	1413396	1413396	65.4	3.18	85.95	11	6539	3	819	2	0	0	0
SZCCHNS30592	Bradyrhizobium_oligotrophicum_SZCCHNS30592	MC5	g__Bradyrhizobium (UID3699)	37	824	336	99.76	0.22	0	7199066	7.19907	0	48	48	228282	228282	149980	149980	866290	866290	65.4	3.05	85.96	11	6545	3	819	2	0	0	0
SZCCHNR1093	Bradyrhizobium_oligotrophicum_SZCCHNR1093	MC5	g__Bradyrhizobium (UID3699)	37	824	336	99.76	0.19	0	7080594	7.08059	0	66	66	215017	215017	107281	107281	789711	789711	65.4	2.58	86.04	11	6573	3	818	3	0	0	0
SZCCHNR1098	Bradyrhizobium_oligotrophicum_SZCCHNR1098	MC5	g__Bradyrhizobium (UID3699)	37	824	336	99.76	0.22	0	7069869	7.06987	0	44	44	362657	362657	160678	160678	862940	862940	65.4	2.8	85.89	11	6410	3	819	2	0	0	0
SZCCHNR1047	Bradyrhizobium_sp_SZCCHNR1047	MC5	g__Bradyrhizobium (UID3699)	37	824	336	99.46	0.22	0	6976990	6.97699	0	96	96	140614	140614	72676	72676	429469	429469	65.5	2.32	86.08	11	6396	4	818	2	0	0	0
SZCCHNR1053	Bradyrhizobium_oligotrophicum_SZCCHNR1053	MC5	g__Bradyrhizobium (UID3699)	37	824	336	99.76	0.22	0	6976930	6.97693	0	50	50	355894	355894	139538	139538	734777	734777	65.5	3.1	86.07	11	6358	3	819	2	0	0	0
SZCCHNR2028	Bradyrhizobium_oligotrophicum_SZCCHNR2028	MC5	g__Bradyrhizobium (UID3699)	37	824	336	99.76	0.22	0	6897532	6.89753	0	91	91	125797	125797	75797	75797	501913	501913	65.5	1.65	85.9	11	6263	3	819	2	0	0	0
SZCCHNRI20481	Bradyrhizobium_oligotrophicum_SZCCHNRI20481	MC5	g__Bradyrhizobium (UID3699)	37	824	336	99.76	0.58	0	7197561	7.19756	0	59	59	212141	212141	121992	121992	896611	896611	65.4	2.81	85.7	11	6519	3	817	4	0	0	0
SZCCHNRI3043	Unknown_sp_SZCCHNRI3043	MC5	g__Bradyrhizobium (UID3699)	37	824	336	99.76	0.77	40	6933185	6.93318	0	75	75	207075	207075	92442	92442	517970	517970	65.5	2.55	85.99	11	6312	3	816	5	0	0	0
SZCCHNS3053	Bradyrhizobium_oligotrophicum_SZCCHNS3053	MC3	g__Bradyrhizobium (UID3699)	37	824	336	99.91	0.28	0	7360198	7.3602	0	78	78	185725	185725	94361	94361	489630	489630	65.3	2.98	85.7	11	6764	2	818	4	0	0	0
SZCCHNS3016	Bradyrhizobium_oligotrophicum_SZCCHNS3016	MC3	g__Bradyrhizobium (UID3699)	37	824	336	99.91	0.23	0	7105741	7.10574	0	63	63	255586	255586	112789	112789	466484	466484	65.4	2.55	85.93	11	6437	2	819	3	0	0	0
SZCCHNRI2007	Bradyrhizobium_oligotrophicum_SZCCHNRI2007	MC3	g__Bradyrhizobium (UID3699)	37	824	336	99.91	0.31	25	7214214	7.21421	0	122	122	124979	124979	59132	59132	420148	420148	65.4	2.76	86.03	11	6625	2	818	4	0	0	0
SZCCHNRI3016	Bradyrhizobium_oligotrophicum_SZCCHNRI3016	MC3	g__Bradyrhizobium (UID3699)	37	824	336	99.91	0.23	0	7106048	7.10605	0	69	69	211931	211931	102986	102986	466484	466484	65.4	2.61	85.93	11	6441	2	819	3	0	0	0
SZCCHNS3002	Bradyrhizobium_sp_SZCCHNS3002	MC4	g__Bradyrhizobium (UID3699)	37	824	336	99.84	0.84	0	7533282	7.53328	0	70	70	190490	190490	107618	107618	527781	527781	65.6	1.91	86.08	11	6772	2	814	7	1	0	0
SZCCHNR1015	Bradyrhizobium_sp_SZCCHNR1015	MC4	g__Bradyrhizobium (UID3699)	37	824	336	99.84	0.72	0	7357381	7.35738	0	56	56	340812	340812	131381	131381	617896	617896	65.7	2.39	86.19	11	6557	2	817	4	1	0	0
SZCCHNRI1009	Bradyrhizobium_oligotrophicum_SZCCHNRI1009	MC4	g__Bradyrhizobium (UID3699)	37	824	336	99.84	0.93	0	7297718	7.29772	0	92	92	132159	132159	79323	79323	421772	421772	65.7	2.89	86.1	11	6516	2	813	8	1	0	0
SZCCHNR3003	Bradyrhizobium_sp_SZCCHNR3003	MC4	g__Bradyrhizobium (UID3699)	37	824	336	99.84	0.87	0	7214522	7.21452	0	64	64	211856	211856	112726	112726	589721	589721	65.8	2.5	86.39	11	6517	2	816	5	1	0	0
SZCCHNS2022	Bradyrhizobium_sp_SZCCHNS2022	MC6	g__Bradyrhizobium (UID3699)	37	824	336	99.54	0.61	10	7666761	7.66676	0	38	38	456617	456617	201756	201756	1086280	1086280	65.6	3.47	86.06	11	6814	3	811	10	0	0	0
SZCCHNS2017	Bradyrhizobium_sp_SZCCHNS2017	MC6	g__Bradyrhizobium (UID3699)	37	824	336	99.54	0.59	11.11	7664468	7.66447	0	39	39	457953	457953	196524	196524	712636	712636	65.6	3.48	86.05	11	6807	3	812	9	0	0	0
SZCCHNS2021	Bradyrhizobium_sp_SZCCHNS2021	MC6	g__Bradyrhizobium (UID3699)	37	824	336	99.54	0.59	11.11	7664455	7.66446	0	36	36	491567	491567	212901	212901	943388	943388	65.6	3.51	86.05	11	6808	3	812	9	0	0	0
SZCCHNS3014	Bradyrhizobium_sp_SZCCHNS3014	MC6	g__Bradyrhizobium (UID3699)	37	824	336	99.54	0.59	11.11	7664056	7.66406	0	37	37	456617	456617	207136	207136	658878	658878	65.6	3.43	86.07	11	6811	3	812	9	0	0	0
SZCCHNR1002	Bradyrhizobium_cafj_SZCCHNR1002	MC6	g__Bradyrhizobium (UID3699)	37	824	336	99.44	0.51	12.5	7488509	7.48851	0	68	68	220045	220045	110125	110125	535555	535555	65.7	2.54	86.08	11	6659	4	812	8	0	0	0
SZCCHNR2011	Bradyrhizobium_cafj_SZCCHNR2011	MC6	g__Bradyrhizobium (UID3699)	37	824	336	99.54	0.44	0	7482536	7.48254	0	76	76	190691	190691	98454	98454	541896	541896	65.7	2.23	86.09	11	6644	3	814	7	0	0	0
HKCCYLS1011	Bradyrhizobium_AXAI_s_HKCCYLS1011		g__Bradyrhizobium (UID3699)	37	824	336	99.7	1.15	0	8616549	8.61655	0	56	56	432239	432239	153866	153866	954078	954078	63.5	2.7	86.19	11	7990	1	815	8	0	0	0
HKCCYLRH3061	Bradyrhizobium_CAFJ_s_HKCCYLRH3061	MC5	g__Bradyrhizobium (UID3699)	37	824	336	99.84	1.17	0	7152528	7.15253	0	67	67	232948	232948	106754	106754	423595	423595	65.8	2.73	86.36	11	6483	2	815	6	1	0	0
HKCCYLS3013	Bradyrhizobium_CAFJ_s_HKCCYLS3013	MC5	g__Bradyrhizobium (UID3699)	37	824	336	99.84	1.39	6.67	7117629	7.11763	0	68	68	191374	191374	104671	104671	507115	507115	65.8	2.75	86.25	11	6399	2	814	6	1	1	0
HKCCYLRH3147	Bradyrhizobium_oligotrophicum_HKCCYLRH3147	MC5	g__Bradyrhizobium (UID3699)	37	824	336	99.84	0.92	22.22	7096056	7.09606	0	92	92	147194	147194	77131	77131	367363	367363	65.9	2.53	86.34	11	6404	2	815	6	1	0	0
HKCCYLRH1072	Bradyrhizobium_oligotrophicum_HKCCYLRH1072	MC5	g__Bradyrhizobium (UID3699)	37	824	336	99.84	0.92	22.22	7170169	7.17017	0	82	82	186957	186957	87441	87441	358267	358267	65.8	3.64	86.31	11	6492	2	815	6	1	0	0
HKCCYLS1047	Bradyrhizobium_oligotrophicum_HKCCYLS1047	MC5	g__Bradyrhizobium (UID3699)	37	824	336	99.84	0.72	0	7013124	7.01312	0	58	58	203521	203521	120915	120915	610380	610380	65.9	2.76	86.39	11	6315	2	817	4	1	0	0
HKCCYLRH3073	Bradyrhizobium_CAFJ_s_HKCCYLRH3073	MC5	g__Bradyrhizobium (UID3699)	37	824	336	99.84	0.72	0	7183194	7.18319	0	66	66	249178	249178	108836	108836	528839	528839	65.8	2.45	86.24	11	6444	2	817	4	1	0	0
HKCCYLS2058	Bradyrhizobium_sp_HKCCYLS2058	MC5	g__Bradyrhizobium (UID3699)	37	824	336	99.84	0.72	0	7183348	7.18335	0	67	67	276097	276097	107214	107214	566033	566033	65.8	2.47	86.24	11	6443	2	817	4	1	0	0
HKCCYLR1051	Bradyrhizobium_CAFJ_s_HKCCYLR1051	MC5	g__Bradyrhizobium (UID3699)	37	824	336	99.84	0.72	0	7244574	7.24457	0	60	60	277548	277548	120742	120742	528839	528839	65.8	2.57	86.26	11	6524	2	817	4	1	0	0
HKCCYLS2033	Bradyrhizobium_CAFJ_s_HKCCYLS2033	MC5	g__Bradyrhizobium (UID3699)	37	824	336	99.84	0.82	0	7074455	7.07446	0	72	72	178155	178155	98256	98256	425725	425725	65.8	2.25	86.35	11	6365	2	816	5	1	0	0
HKCCYLRH3083	Bradyrhizobium_CAFJ_s_HKCCYLRH3083	MC5	g__Bradyrhizobium (UID3699)	37	824	336	99.84	1.12	0	7068347	7.06835	0	57	57	272467	272467	124006	124006	560918	560918	65.8	2.14	86.44	11	6359	2	815	6	1	0	0
HKCCYLRH2047	Bradyrhizobium_CAFJ_s_HKCCYLRH2047	MC5	g__Bradyrhizobium (UID3699)	37	824	336	99.84	1.12	0	7068732	7.06873	0	55	55	272467	272467	128522	128522	560918	560918	65.8	2.18	86.43	11	6354	2	815	6	1	0	0
HKCCYLS3027	Bradyrhizobium_oligotrophicum_HKCCYLS3027	MC5	g__Bradyrhizobium (UID3699)	37	824	336	99.84	1.22	21.43	7061433	7.06143	0	51	51	338978	338978	138459	138459	647161	647161	65.9	3.12	86.34	11	6343	2	814	5	3	0	0
HKCCYLRH2033	Bradyrhizobium_oligotrophicum_HKCCYLRH2033	MC5	g__Bradyrhizobium (UID3699)	37	824	336	99.84	0.9	15.38	7140073	7.14007	0	57	57	222988	222988	125264	125264	551219	551219	65.8	2.74	86.25	11	6399	2	816	4	1	1	0
HKCCYLRH2015	Bradyrhizobium_CAFJ_s_HKCCYLRH2015	MC5	g__Bradyrhizobium (UID3699)	37	824	336	99.84	0.82	0	7352819	7.35282	0	53	53	305324	305324	138732	138732	460258	460258	65.7	3.16	86.31	11	6586	2	816	5	1	0	0
HKCCYLRH30022	Bradyrhizobium_oligotrophicum_HKCCYLRH30022	MC5	g__Bradyrhizobium (UID3699)	37	824	336	99.84	1.02	20	7065420	7.06542	0	50	50	242210	242210	141308	141308	789699	789699	65.9	2.77	86.41	11	6380	2	814	7	1	0	0
HKCCYLRH30041	Bradyrhizobium_oligotrophicum_HKCCYLRH30041	MC5	g__Bradyrhizobium (UID3699)	37	824	336	99.84	0.72	0	7057558	7.05756	0	72	72	218774	218774	98021	98021	680870	680870	65.9	2.18	86.36	11	6371	2	817	4	1	0	0
HKCCYLRH2060	Bradyrhizobium_CAFJ_s_HKCCYLRH2060	MC5	g__Bradyrhizobium (UID3699)	37	824	336	99.74	0.87	0	7176627	7.17663	0	70	70	241236	241236	102523	102523	590253	590253	65.8	2.76	86.27	11	6473	3	815	5	1	0	0
HKCCYLS1054	Bradyrhizobium_oligotrophicum_HKCCYLS1054	MC5	g__Bradyrhizobium (UID3699)	37	824	336	99.84	0.87	0	7110192	7.11019	0	67	67	241892	241892	106122	106122	584876	584876	65.9	2.94	86.34	11	6381	2	816	5	1	0	0
HKCCYLRH3074	Bradyrhizobium_oligotrophicum_HKCCYLRH3074	MC5	g__Bradyrhizobium (UID3699)	37	824	336	99.84	0.87	0	7131230	7.13123	0	70	70	246419	246419	101874	101874	430922	430922	65.9	2.7	86.34	11	6428	2	816	5	1	0	0
HKCCYLRH3234	Bradyrhizobium_oligotrophicum_HKCCYLRH3234	MC5	g__Bradyrhizobium (UID3699)	37	824	336	99.84	0.87	0	7293909	7.29391	0	73	73	211985	211985	99916	99916	587316	587316	65.7	2.7	86.2	11	6520	2	816	5	1	0	0
HKCCYLRH3019	Bradyrhizobium_oligotrophicum_HKCCYLRH3019	MC5	g__Bradyrhizobium (UID3699)	37	824	336	99.84	0.87	0	7295862	7.29586	0	73	73	211985	211985	99943	99943	587307	587307	65.7	3.17	86.2	11	6517	2	816	5	1	0	0
HKCCYLRH3089	Bradyrhizobium_oligotrophicum_HKCCYLRH3089	MC2	g__Bradyrhizobium (UID3699)	37	824	336	99.54	0.45	0	7564611	7.56461	0	57	57	310142	310142	132712	132712	498733	498733	65.4	2.78	85.81	11	6797	3	817	4	0	0	0
HKCCYLRH1030	Bradyrhizobium_CAFJ_s_HKCCYLRH1030	MC2	g__Bradyrhizobium (UID3699)	37	824	336	99.54	0.99	14.29	7498740	7.49874	0	45	45	381376	381376	166638	166638	950887	950887	65.4	3.21	86.22	11	6753	3	814	7	0	0	0
HKCCYLRH3059	Bradyrhizobium_CAFJ_s_HKCCYLRH3059	MC2	g__Bradyrhizobium (UID3699)	37	824	336	99.54	0.22	0	7096908	7.09691	0	46	46	267027	267027	154280	154280	555053	555053	65.6	2.82	86.36	11	6442	3	819	2	0	0	0
HKCCYLR1029	Bradyrhizobium_viridifuturi_HKCCYLR1029	MC2	g__Bradyrhizobium (UID3699)	37	824	336	99.54	0.3	0	7150706	7.15071	0	59	59	252306	252306	121198	121198	502575	502575	65.6	3.09	86.29	11	6497	3	818	3	0	0	0
HKCCYLR1023	Bradyrhizobium_CU234118_s_HKCCYLR1023	MC2	g__Bradyrhizobium (UID3699)	37	824	336	99.54	0.3	0	7150327	7.15033	0	58	58	287718	287718	123281	123281	502575	502575	65.6	3.11	86.28	11	6491	3	818	3	0	0	0
HKCCYLR1028	Bradyrhizobium_viridifuturi_HKCCYLR1028	MC2	g__Bradyrhizobium (UID3699)	37	824	336	99.54	0.3	0	7149919	7.14992	0	61	61	287977	287977	117211	117211	502575	502575	65.6	3.06	86.27	11	6491	3	818	3	0	0	0
HKCCYLR1022	Bradyrhizobium_CU234118_s_HKCCYLR1022	MC2	g__Bradyrhizobium (UID3699)	37	824	336	99.54	0.3	0	7153452	7.15345	0	60	60	252493	252493	119224	119224	502575	502575	65.6	3.12	86.3	11	6494	3	818	3	0	0	0
HKCCYLS1075	Bradyrhizobium_oligotrophicum_HKCCYLS1075	MC2	g__Bradyrhizobium (UID3699)	37	824	336	99.54	0.73	0	7329709	7.32971	0	53	53	286350	286350	138296	138296	858633	858633	65.5	2.57	86.14	11	6611	3	816	5	0	0	0
HKCCYLRH3078	Bradyrhizobium_oligotrophicum_HKCCYLRH3078	MC2	g__Bradyrhizobium (UID3699)	37	824	336	99.54	0.73	0	7331703	7.3317	0	55	55	286350	286350	133303	133303	858633	858633	65.5	2.66	86.16	11	6615	3	816	5	0	0	0
HKCCYLRH3005	Bradyrhizobium_CAFJ_s_HKCCYLRH3005	MC2	g__Bradyrhizobium (UID3699)	37	824	336	99.54	0.73	0	7330745	7.33075	0	54	54	286350	286350	135754	135754	858447	858447	65.5	2.64	86.16	11	6614	3	816	5	0	0	0
HKCCYLS3070	Bradyrhizobium_sp_HKCCYLS3070	MC2	g__Bradyrhizobium (UID3699)	37	824	336	99.54	0.73	0	7331718	7.33172	0	52	52	290416	290416	140994	140994	858633	858633	65.5	2.27	86.16	11	6614	3	816	5	0	0	0
HKCCYLR1013	Bradyrhizobium_oligotrophicum_HKCCYLR1013	MC2	g__Bradyrhizobium (UID3699)	37	824	336	99.54	0.73	0	7330225	7.33023	0	53	53	290416	290416	138306	138306	858633	858633	65.5	2.14	86.15	11	6613	3	816	5	0	0	0
HKCCYLRH1062	Bradyrhizobium_CAFJ_s_HKCCYLRH1062	MC2	g__Bradyrhizobium (UID3699)	37	824	336	99.46	0.3	0	7349516	7.34952	0	52	52	285383	285383	141336	141336	741895	741895	65.5	2.59	86.35	11	6646	4	817	3	0	0	0
HKCCYLRH1034	Bradyrhizobium_CAFJ_s_HKCCYLRH1034	MC2	g__Bradyrhizobium (UID3699)	37	824	336	99.46	0.3	0	7350670	7.35067	0	51	51	285384	285384	144130	144130	830483	830483	65.5	2.59	86.34	11	6646	4	817	3	0	0	0
HKCCYLRH3097	Bradyrhizobium_CAFJ_s_HKCCYLRH3097	MC2	g__Bradyrhizobium (UID3699)	37	824	336	99.54	0.3	0	7079966	7.07997	0	45	45	284131	284131	157332	157332	1152757	1152757	65.7	2.33	86.34	11	6414	3	818	3	0	0	0
HKCCYLRH1065	Bradyrhizobium_CAFJ_s_HKCCYLRH1065	MC2	g__Bradyrhizobium (UID3699)	37	824	336	99.54	0.45	0	7323419	7.32342	0	45	45	342681	342681	162742	162742	1254749	1254749	65.6	2.54	86.17	11	6580	3	817	4	0	0	0
HKCCYLRH1074	Bradyrhizobium_CAFJ_s_HKCCYLRH1074	MC2	g__Bradyrhizobium (UID3699)	37	824	336	99.24	0.45	0	7255183	7.25518	0	47	47	343799	343799	154365	154365	662344	662344	65.6	2.77	86.13	11	6572	4	816	4	0	0	0
HKCCYLS1049	Bradyrhizobium_CAFJ_s_HKCCYLS1049	MC2	g__Bradyrhizobium (UID3699)	37	824	336	99.24	0.45	0	7254868	7.25487	0	44	44	443345	443345	164883	164883	664682	664682	65.6	2.78	86.14	11	6570	4	816	4	0	0	0
HKCCYLRH1043	Bradyrhizobium_CAFJ_s_HKCCYLRH1043	MC2	g__Bradyrhizobium (UID3699)	37	824	336	99.24	0.45	0	7252912	7.25291	0	45	45	343799	343799	161175	161175	662344	662344	65.6	2.76	86.12	11	6571	4	816	4	0	0	0
HKCCYLRH1032	Bradyrhizobium_CAFJ_s_HKCCYLRH1032	MC2	g__Bradyrhizobium (UID3699)	37	824	336	99.24	0.45	0	7254343	7.25434	0	45	45	443345	443345	161207	161207	868443	868443	65.6	2.81	86.13	11	6572	4	816	4	0	0	0
HKCCYLRH1144	Bradyrhizobium_CAFJ_s_HKCCYLRH1144	MC2	g__Bradyrhizobium (UID3699)	37	824	336	99.24	0.45	0	7254317	7.25432	0	44	44	443351	443351	164870	164870	839537	839537	65.6	2.79	86.15	11	6574	4	816	4	0	0	0
HKCCYLRH1073	Bradyrhizobium_CAFJ_s_HKCCYLRH1073	MC2	g__Bradyrhizobium (UID3699)	37	824	336	99.24	0.45	0	7254016	7.25402	0	44	44	443345	443345	164864	164864	839537	839537	65.6	2.79	86.14	11	6572	4	816	4	0	0	0
HKCCYLR20261	Bradyrhizobium_CU234118_s_HKCCYLR20261	MC8	g__Bradyrhizobium (UID3699)	37	824	336	99.69	0.35	0	7784502	7.7845	0	72	72	190670	190670	108118	108118	549174	549174	65.7	2.34	85.98	11	6959	3	817	3	1	0	0
HKCCYLS3077	Bradyrhizobium_CU234118_s_HKCCYLS3077	MC8	g__Bradyrhizobium (UID3699)	37	824	336	99.74	0.38	0	7754995	7.755	0	44	44	386848	386848	176249	176249	907104	907104	65.6	2.45	85.89	11	6947	3	818	2	1	0	0
HKCCYLRH3099	Bradyrhizobium_CU234118_s_HKCCYLRH3099	MC8	g__Bradyrhizobium (UID3699)	37	824	336	99.84	0.53	0	7651676	7.65168	0	75	75	212440	212440	102022	102022	503850	503850	65.7	2.65	85.85	11	6876	2	819	2	1	0	0
HKCCYLRH2057	Bradyrhizobium_CU234118_s_HKCCYLRH2057	MC8	g__Bradyrhizobium (UID3699)	37	824	336	99.84	0.53	0	7637094	7.63709	0	78	78	201592	201592	97911	97911	506958	506958	65.7	2.52	85.87	11	6852	2	819	2	1	0	0
HKCCYLS2038	Bradyrhizobium_CAFJ_s_HKCCYLS2038	MC9	g__Bradyrhizobium (UID3699)	37	824	336	99.39	1.64	16.67	8146239	8.14624	0	52	52	409720	409720	156658	156658	969161	969161	65.2	3.42	86.02	11	7344	3	813	6	2	0	0
HKCCYLRH3095	Bradyrhizobium_CAFJ_s_HKCCYLRH3095	MC9	g__Bradyrhizobium (UID3699)	37	824	336	99.39	1.64	16.67	8043250	8.04325	0	59	59	298850	298850	136326	136326	916146	916146	65.3	3.38	85.99	11	7212	3	813	6	2	0	0
HKCCYLS20291	Bradyrhizobium_CAFJ_s_HKCCYLS20291	MC9	g__Bradyrhizobium (UID3699)	37	824	336	99.69	1.04	0	8067501	8.0675	0	75	75	154393	154393	107566	107566	511885	511885	65.2	2.01	85.88	11	7335	2	816	5	1	0	0
HKCCYLR10142	Bradyrhizobium_oligotrophicum_HKCCYLR10142	MC11	g__Bradyrhizobium (UID3699)	37	824	336	98.22	1.54	42.11	8072285	8.07229	0	412	412	35641	35641	19592	19592	120766	120766	65.3	2.7	85.71	11	7416	15	794	13	2	0	0
HKCCYLR1018	Bradyrhizobium_oligotrophicum_HKCCYLR1018	MC11	g__Bradyrhizobium (UID3699)	37	824	336	99.6	0.96	0	8024114	8.02411	0	105	105	174566	174566	76420	76420	492300	492300	65.4	2.07	85.77	11	7158	4	812	7	1	0	0
HKCCYLR1033	Bradyrhizobium_oligotrophicum_HKCCYLR1033	MC11	g__Bradyrhizobium (UID3699)	37	824	336	99.31	0.96	0	8028464	8.02846	0	99	99	178121	178121	81095	81095	492300	492300	65.4	2.06	85.78	11	7157	5	811	7	1	0	0
HKCCYLR10402	Bradyrhizobium_oligotrophicum_HKCCYLR10402	MC11	g__Bradyrhizobium (UID3699)	37	824	336	99.26	0.96	0	8021518	8.02152	0	108	108	178121	178121	74273	74273	492300	492300	65.4	2.67	85.76	11	7153	6	810	7	1	0	0
																					65.375	0.0433013
